# Supplementary material for: Nourseothricin as a novel drug for selection of transgenic Giardia lamblia
Source: Int J Parasitol Drugs Drug Resist. 2024 Apr 26;25:100543. doi: 10.1016/j.ijpddr.2024.100543 (PMC11067369; doi:10.1016/j.ijpddr.2024.100543)
Supplement: Multimedia component 1 [file mmc1.xlsx]

## Sheet: WB
	Day 1
			Tube	Square 1	Square 2	Square 3	Square 4		cells/ml		Average cells/ml	Stdev
		no antibiotic	1	99	114	90	130		1082500		1.15083e+06	61711.7
			2	127	115	120	119		1202500
			3	114	109	114	130		1167500
		NT 100ug/ml	1	42	47	45	37		427500		415000	28394.5
			2	34	36	43	40		382500
			3	49	43	39	43		435000
		NT 250ug/ml	1	14	21	13	10		145000		173333	27537.9
			2	16	11	20	23		175000
			3	20	17	17	26		200000
		NT 500ug/ml	1	72	82	72	71		52272		54090.7	2998.89
			2	91	66	78	63		52448
			3	80	71	90	86		57552
		NT 1000ug/ml	1	23	19	20	21		14608		13082.7	1496.86
			2	13	17	20	24		13024
			3	21	14	18	13		11616
		PM 36ug/ml	1	43	74	47	66		28750		29208.3	904.272
			2	50	61	70	61		30250
			3	53	65	51	60		28625
	Day 2
		no antibiotic	1	84	107	80	100		927500		1.02833e+06	120994
			2	103	110	90	95		995000
			3	124	111	125	105		1162500
		NT 100ug/ml	1	168	151	148	150		14021.3		11892.8	2744.96
			2	150	124	160	132		12862.4
			3	80	96	101	110		8794.58
		NT 250ug/ml	1	18	28	25	20		2067.97		1848.3	190.583
			2	13	25	20	18		1727.1
			3	17	20	18	22		1749.83
		NT 500ug/ml	1	1	3	2			181.8		232.3	63.0745
			2	3	4	3			303
			3	1	2	4			212.1
		NT 1000ug/ml	1	1	2				136.35		121.2	69.426
			2	0	1				45.45
			3	3	1				181.8
		PM 36ug/ml	1	1	2				136.35		106.05	52.4811
			2	0	1				45.45
			3	2	1				136.35

## Sheet: WB and G15
	Day 1
			Tube	Square 1	Square 2	Square 3	Square 4		cells/ml		Average cells/ml	Stdev
	WB	no antibiotic	1	171	120	135	156		1455000		1.42667e+06	36855.6
			2	150	148	120	136		1385000
			3	157	130	166	123		1440000
		NT 250ug/ml	1	11	6	11	11		97500		106667	8779.71
			2	10	12	15	9		115000
			3	10	12	8	13		107500
		NT 1000ug/ml	1	3	4	2	1		2500		4166.67	1527.53
			2	7	5	4	2		4500
			3	4	6	7	5		5500
	G15	no antibiotic	1	123	92	94	81		975000		945833	44182.4
			2	100	97	88	102		967500
			3	85	90	85	98		895000
		NT 250ug/ml	1	70	62	61	75		670000		683333	17017.1
			2	61	68	66	76		677500
			3	62	81	57	81		702500
		NT 1000ug/ml	1	71	49	45	48		532500		536667	58860.7
			2	63	45	63	68		597500
			3	55	43	42	52		480000
	Day 2
	WB	no antibiotic	1	167	158	160	151		1590000		1.40917e+06	158041
			2	124	135	140	120		1297500
			3	130	133	145	128		1340000
		NT 250ug/ml	1	10	22	21	18		1613.48		1272.6	300.623
			2	8	18	15	10		1158.98
			3	7	10	11	18		1045.35
		NT 1000ug/ml	1	0	0	1	2		68.175		60.6	34.713
			2	1	1	2	0		90.9
			3	1	0	0	0		22.725
	G15	no antibiotic	1	89	75	77	74		787500		717500	61897.1
			2	62	67	69	70		670000
			3	58	66	82	72		695000
		NT 250ug/ml	1	38	25	32	24		297500		319167	82171.1
			2	22	25	34	19		250000
			3	31	38	37	58		410000
		NT 1000ug/ml	1	28	15	15	20		195000		160833	33757.7
			2	12	13	16	10		127500
			3	10	10	26	18		160000
