# Supplementary material for: Nourseothricin as a novel drug for selection of transgenic Giardia lamblia
Source: Int J Parasitol Drugs Drug Resist. 2024 Apr 26;25:100543. doi: 10.1016/j.ijpddr.2024.100543 (PMC11067369; doi:10.1016/j.ijpddr.2024.100543)
Supplement: Multimedia component 2 [file mmc2.xlsx]

## Sheet: plate layout
	1	2	3	4	5	6	7	8	9	10		Label format	Cell line; Antibiotic; Concentration
E	WB	WB NT 1500	WB NT 1000	WB NT 500	WB NT 250	G79	G79 NT 1500	G79 NT 1000	G79 NT 500	G79 NT 250		Starting cell number	20000 cells per well
F	WB	WB NT 1500	WB NT 1000	WB NT 500	WB NT 250	G79	G79 NT 1500	G79 NT 1000	G79 NT 500	G79 NT 250		Concentratation units	ug/ml
G	WB	WB NM 410	WB NM 205	WB PM 36	WB PM 18	G79	G79 NM 410	G79 NM 205	G79 PM 36	G79 PM 18
H	WB	WB NM 410	WB NM 205	WB PM 36	WB PM 18	G79	G79 NM 410	G79 NM 205	G79 PM 36	G79 PM 18

## Sheet: Object_area_aft_thresholding
	FileName	ObjectArea
0	WellE01_1_cp_masks	1528
1	WellE01_1_cp_masks	727
2	WellE01_1_cp_masks	974
3	WellE01_1_cp_masks	1153
4	WellE01_1_cp_masks	1143
5	WellE01_1_cp_masks	1869
6	WellE01_1_cp_masks	597
8	WellE01_1_cp_masks	747
9	WellE01_1_cp_masks	645
10	WellE01_1_cp_masks	1131
11	WellE01_1_cp_masks	630
12	WellE01_1_cp_masks	813
14	WellE01_1_cp_masks	1120
15	WellE01_1_cp_masks	725
16	WellE01_1_cp_masks	1152
17	WellE01_1_cp_masks	1356
19	WellE01_1_cp_masks	1353
20	WellE01_1_cp_masks	1278
22	WellE01_1_cp_masks	1436
23	WellE01_1_cp_masks	1626
24	WellE01_1_cp_masks	1355
25	WellE01_1_cp_masks	1681
26	WellE01_1_cp_masks	1073
27	WellE01_1_cp_masks	1431
28	WellE01_1_cp_masks	1405
29	WellE01_1_cp_masks	1469
30	WellE01_1_cp_masks	1191
31	WellE01_1_cp_masks	1300
32	WellE01_1_cp_masks	1600
33	WellE01_1_cp_masks	564
34	WellE01_1_cp_masks	1164
35	WellE01_1_cp_masks	1121
36	WellE01_1_cp_masks	1490
37	WellE01_1_cp_masks	1466
39	WellE01_1_cp_masks	1324
40	WellE01_1_cp_masks	1370
41	WellE01_1_cp_masks	1215
42	WellE01_1_cp_masks	1195
43	WellE01_1_cp_masks	1304
44	WellE01_1_cp_masks	1399
45	WellE01_1_cp_masks	1182
46	WellE01_1_cp_masks	1015
47	WellE01_1_cp_masks	1485
48	WellE01_1_cp_masks	1236
49	WellE01_1_cp_masks	1209
50	WellE01_1_cp_masks	1581
51	WellE01_1_cp_masks	1682
52	WellE01_1_cp_masks	1044
53	WellE01_1_cp_masks	1297
54	WellE01_1_cp_masks	1430
55	WellE01_1_cp_masks	1441
56	WellE01_1_cp_masks	1644
57	WellE01_1_cp_masks	1445
58	WellE01_1_cp_masks	1423
59	WellE01_1_cp_masks	1404
60	WellE01_1_cp_masks	1297
61	WellE01_1_cp_masks	1432
62	WellE01_1_cp_masks	1186
63	WellE01_1_cp_masks	1180
64	WellE01_1_cp_masks	1421
65	WellE01_1_cp_masks	1411
66	WellE01_1_cp_masks	1475
67	WellE01_1_cp_masks	1278
68	WellE01_1_cp_masks	1514
69	WellE01_1_cp_masks	1400
70	WellE01_1_cp_masks	1041
71	WellE01_1_cp_masks	982
72	WellE01_1_cp_masks	1192
74	WellE01_1_cp_masks	988
75	WellE01_1_cp_masks	1432
76	WellE01_1_cp_masks	915
77	WellE01_1_cp_masks	1456
79	WellE01_1_cp_masks	1293
80	WellE01_1_cp_masks	1175
81	WellE01_1_cp_masks	1433
82	WellE01_1_cp_masks	1525
83	WellE01_1_cp_masks	1548
84	WellE01_1_cp_masks	1283
85	WellE01_1_cp_masks	1360
86	WellE01_1_cp_masks	1241
87	WellE01_1_cp_masks	1206
89	WellE01_1_cp_masks	1355
90	WellE01_1_cp_masks	1234
91	WellE01_1_cp_masks	1284
92	WellE01_1_cp_masks	1469
93	WellE01_1_cp_masks	1432
94	WellE01_1_cp_masks	1468
95	WellE01_1_cp_masks	1263
97	WellE01_1_cp_masks	1460
98	WellE01_1_cp_masks	1374
99	WellE01_1_cp_masks	1591
100	WellE01_1_cp_masks	1045
101	WellE01_1_cp_masks	1244
102	WellE01_1_cp_masks	1188
103	WellE01_1_cp_masks	1431
104	WellE01_1_cp_masks	1184
105	WellE01_1_cp_masks	1185
106	WellE01_1_cp_masks	1233
107	WellE01_1_cp_masks	1456
108	WellE01_1_cp_masks	1594
109	WellE01_1_cp_masks	1264
110	WellE01_1_cp_masks	1438
111	WellE01_1_cp_masks	1178
112	WellE01_1_cp_masks	824
113	WellE01_1_cp_masks	1312
114	WellE01_1_cp_masks	1114
115	WellE01_1_cp_masks	1276
116	WellE01_1_cp_masks	1278
118	WellE01_1_cp_masks	1205
119	WellE01_1_cp_masks	1443
120	WellE01_1_cp_masks	1245
121	WellE01_1_cp_masks	1481
122	WellE01_1_cp_masks	1234
123	WellE01_1_cp_masks	1313
124	WellE01_1_cp_masks	1189
125	WellE01_1_cp_masks	1216
126	WellE01_1_cp_masks	1317
127	WellE01_1_cp_masks	1207
128	WellE01_1_cp_masks	1601
129	WellE01_1_cp_masks	912
130	WellE01_1_cp_masks	1547
131	WellE01_1_cp_masks	1313
132	WellE01_1_cp_masks	1397
133	WellE01_1_cp_masks	1204
134	WellE01_1_cp_masks	1370
135	WellE01_1_cp_masks	1536
136	WellE01_1_cp_masks	1266
137	WellE01_1_cp_masks	1152
138	WellE01_1_cp_masks	1221
139	WellE01_1_cp_masks	1118
140	WellE01_1_cp_masks	1119
141	WellE01_1_cp_masks	1120
142	WellE01_1_cp_masks	1048
143	WellE01_1_cp_masks	1572
144	WellE01_1_cp_masks	1645
145	WellE01_1_cp_masks	1211
146	WellE01_1_cp_masks	1181
147	WellE01_1_cp_masks	1312
148	WellE01_1_cp_masks	1432
149	WellE01_1_cp_masks	1521
150	WellE01_1_cp_masks	1464
151	WellE01_1_cp_masks	1020
152	WellE01_1_cp_masks	1090
153	WellE01_1_cp_masks	517
154	WellE01_1_cp_masks	1332
155	WellE01_1_cp_masks	1516
156	WellE01_1_cp_masks	1106
157	WellE01_1_cp_masks	1101
158	WellE01_1_cp_masks	1107
159	WellE01_1_cp_masks	1457
160	WellE01_1_cp_masks	1321
161	WellE01_1_cp_masks	1190
162	WellE01_1_cp_masks	1295
163	WellE01_1_cp_masks	1270
164	WellE01_1_cp_masks	1586
165	WellE01_1_cp_masks	1194
166	WellE01_1_cp_masks	1362
167	WellE01_1_cp_masks	1511
168	WellE01_1_cp_masks	1348
169	WellE01_1_cp_masks	1321
170	WellE01_1_cp_masks	1217
171	WellE01_1_cp_masks	1207
172	WellE01_1_cp_masks	1252
173	WellE01_1_cp_masks	1558
174	WellE01_1_cp_masks	1341
175	WellE01_1_cp_masks	671
176	WellE01_1_cp_masks	1104
177	WellE01_1_cp_masks	1021
178	WellE01_1_cp_masks	1110
179	WellE01_1_cp_masks	1197
180	WellE01_1_cp_masks	961
181	WellE01_1_cp_masks	1037
182	WellE01_1_cp_masks	1353
183	WellE01_1_cp_masks	890
184	WellE01_1_cp_masks	827
185	WellE01_1_cp_masks	1287
186	WellE01_1_cp_masks	1427
187	WellE01_1_cp_masks	1272
188	WellE01_1_cp_masks	1421
189	WellE01_1_cp_masks	1393
190	WellE01_1_cp_masks	1329
191	WellE01_1_cp_masks	1297
192	WellE01_1_cp_masks	1074
193	WellE01_1_cp_masks	1155
194	WellE01_1_cp_masks	913
195	WellE01_1_cp_masks	1184
196	WellE01_1_cp_masks	1078
197	WellE01_1_cp_masks	1235
198	WellE01_1_cp_masks	1375
199	WellE01_1_cp_masks	1483
200	WellE01_1_cp_masks	1201
201	WellE01_1_cp_masks	1395
202	WellE01_1_cp_masks	1659
203	WellE01_1_cp_masks	1543
204	WellE01_1_cp_masks	1637
205	WellE01_1_cp_masks	1274
206	WellE01_1_cp_masks	1481
207	WellE01_1_cp_masks	1326
208	WellE01_1_cp_masks	1041
209	WellE01_1_cp_masks	1176
210	WellE01_1_cp_masks	1219
211	WellE01_1_cp_masks	1197
212	WellE01_1_cp_masks	1377
213	WellE01_1_cp_masks	785
214	WellE01_1_cp_masks	1397
215	WellE01_1_cp_masks	1761
216	WellE01_1_cp_masks	1353
217	WellE01_1_cp_masks	1255
218	WellE01_1_cp_masks	1188
219	WellE01_1_cp_masks	1200
220	WellE01_1_cp_masks	1141
221	WellE01_1_cp_masks	1334
222	WellE01_1_cp_masks	1201
223	WellE01_1_cp_masks	1041
224	WellE01_1_cp_masks	1261
225	WellE01_1_cp_masks	1193
226	WellE01_1_cp_masks	1305
227	WellE01_1_cp_masks	1266
228	WellE01_1_cp_masks	1366
229	WellE01_1_cp_masks	1382
230	WellE01_1_cp_masks	1303
231	WellE01_1_cp_masks	1449
232	WellE01_1_cp_masks	1311
233	WellE01_1_cp_masks	1191
234	WellE01_1_cp_masks	1541
235	WellE01_1_cp_masks	1186
236	WellE01_1_cp_masks	1571
238	WellE01_1_cp_masks	1265
239	WellE01_1_cp_masks	1269
240	WellE01_1_cp_masks	1373
241	WellE01_1_cp_masks	1502
242	WellE01_1_cp_masks	1210
243	WellE01_1_cp_masks	1288
244	WellE01_1_cp_masks	1013
245	WellE01_1_cp_masks	1319
246	WellE01_1_cp_masks	1008
247	WellE01_1_cp_masks	1208
248	WellE01_1_cp_masks	1024
249	WellE01_1_cp_masks	1488
250	WellE01_1_cp_masks	1476
251	WellE01_1_cp_masks	1363
252	WellE01_1_cp_masks	1086
253	WellE01_1_cp_masks	1420
254	WellE01_1_cp_masks	1137
255	WellE01_1_cp_masks	1515
256	WellE01_1_cp_masks	1443
257	WellE01_1_cp_masks	1203
258	WellE01_1_cp_masks	1134
259	WellE01_1_cp_masks	1306
260	WellE01_1_cp_masks	1327
261	WellE01_1_cp_masks	1485
262	WellE01_1_cp_masks	997
263	WellE01_1_cp_masks	1145
264	WellE01_1_cp_masks	1110
265	WellE01_1_cp_masks	1178
266	WellE01_1_cp_masks	1151
267	WellE01_1_cp_masks	1195
268	WellE01_1_cp_masks	980
269	WellE01_1_cp_masks	1191
270	WellE01_1_cp_masks	1124
271	WellE01_1_cp_masks	1324
272	WellE01_1_cp_masks	1216
273	WellE01_1_cp_masks	1260
274	WellE01_1_cp_masks	1146
275	WellE01_1_cp_masks	1164
276	WellE01_1_cp_masks	1145
277	WellE01_1_cp_masks	1292
278	WellE01_1_cp_masks	1406
279	WellE01_1_cp_masks	1305
280	WellE01_1_cp_masks	1439
281	WellE01_1_cp_masks	1305
282	WellE01_1_cp_masks	1298
283	WellE01_1_cp_masks	1096
284	WellE01_1_cp_masks	1575
285	WellE01_1_cp_masks	1109
286	WellE01_1_cp_masks	1237
287	WellE01_1_cp_masks	1459
288	WellE01_1_cp_masks	1242
289	WellE01_1_cp_masks	1281
290	WellE01_1_cp_masks	1219
291	WellE01_1_cp_masks	1408
292	WellE01_1_cp_masks	1466
293	WellE01_1_cp_masks	1239
294	WellE01_1_cp_masks	1373
295	WellE01_1_cp_masks	1281
296	WellE01_1_cp_masks	1347
297	WellE01_1_cp_masks	1252
298	WellE01_1_cp_masks	1054
299	WellE01_1_cp_masks	1386
300	WellE01_1_cp_masks	1291
301	WellE01_1_cp_masks	1415
302	WellE01_1_cp_masks	1097
303	WellE01_1_cp_masks	1217
304	WellE01_1_cp_masks	1295
305	WellE01_1_cp_masks	1127
306	WellE01_1_cp_masks	1172
307	WellE01_1_cp_masks	1166
308	WellE01_1_cp_masks	1420
309	WellE01_1_cp_masks	1275
310	WellE01_1_cp_masks	1172
311	WellE01_1_cp_masks	1331
312	WellE01_1_cp_masks	1227
313	WellE01_1_cp_masks	1146
314	WellE01_1_cp_masks	1258
315	WellE01_1_cp_masks	1040
316	WellE01_1_cp_masks	1216
317	WellE01_1_cp_masks	1110
318	WellE01_1_cp_masks	1565
319	WellE01_1_cp_masks	1053
320	WellE01_1_cp_masks	1413
321	WellE01_1_cp_masks	1215
322	WellE01_1_cp_masks	1220
323	WellE01_1_cp_masks	1136
324	WellE01_1_cp_masks	1281
325	WellE01_1_cp_masks	1336
326	WellE01_1_cp_masks	1273
327	WellE01_1_cp_masks	1392
328	WellE01_1_cp_masks	1202
329	WellE01_1_cp_masks	1398
330	WellE01_1_cp_masks	1397
331	WellE01_1_cp_masks	1239
332	WellE01_1_cp_masks	1306
333	WellE01_1_cp_masks	1251
334	WellE01_1_cp_masks	1190
335	WellE01_1_cp_masks	1235
336	WellE01_1_cp_masks	1330
337	WellE01_1_cp_masks	1302
338	WellE01_1_cp_masks	1180
339	WellE01_1_cp_masks	1382
340	WellE01_1_cp_masks	1289
341	WellE01_1_cp_masks	1245
342	WellE01_1_cp_masks	1043
343	WellE01_1_cp_masks	1166
344	WellE01_1_cp_masks	1112
345	WellE01_1_cp_masks	1871
346	WellE01_1_cp_masks	1246
347	WellE01_1_cp_masks	1242
348	WellE01_1_cp_masks	1258
349	WellE01_1_cp_masks	1330
350	WellE01_1_cp_masks	1177
351	WellE01_1_cp_masks	1574
352	WellE01_1_cp_masks	1302
353	WellE01_1_cp_masks	1155
354	WellE01_1_cp_masks	1208
355	WellE01_1_cp_masks	1464
356	WellE01_1_cp_masks	1167
357	WellE01_1_cp_masks	1154
358	WellE01_1_cp_masks	1348
359	WellE01_1_cp_masks	1576
360	WellE01_1_cp_masks	1359
361	WellE01_1_cp_masks	1167
362	WellE01_1_cp_masks	1349
363	WellE01_1_cp_masks	1182
364	WellE01_1_cp_masks	1290
365	WellE01_1_cp_masks	1171
366	WellE01_1_cp_masks	1079
367	WellE01_1_cp_masks	1267
368	WellE01_1_cp_masks	1011
369	WellE01_1_cp_masks	1233
371	WellE01_1_cp_masks	1078
372	WellE01_1_cp_masks	1453
373	WellE01_1_cp_masks	1500
374	WellE01_1_cp_masks	1242
375	WellE01_1_cp_masks	1913
376	WellE01_1_cp_masks	1431
377	WellE01_1_cp_masks	1149
378	WellE01_1_cp_masks	1208
379	WellE01_1_cp_masks	1139
380	WellE01_1_cp_masks	1089
381	WellE01_1_cp_masks	1274
382	WellE01_1_cp_masks	1380
383	WellE01_1_cp_masks	1568
384	WellE01_1_cp_masks	1105
385	WellE01_1_cp_masks	1069
386	WellE01_1_cp_masks	1280
387	WellE01_1_cp_masks	1271
388	WellE01_1_cp_masks	1197
389	WellE01_1_cp_masks	1093
390	WellE01_1_cp_masks	1235
391	WellE01_1_cp_masks	1267
392	WellE01_1_cp_masks	1390
393	WellE01_1_cp_masks	1171
394	WellE01_1_cp_masks	1177
395	WellE01_1_cp_masks	1124
396	WellE01_1_cp_masks	1107
397	WellE01_1_cp_masks	1510
398	WellE01_1_cp_masks	1116
399	WellE01_1_cp_masks	1355
400	WellE01_1_cp_masks	1239
401	WellE01_1_cp_masks	1596
402	WellE01_1_cp_masks	1301
403	WellE01_1_cp_masks	1112
404	WellE01_1_cp_masks	757
405	WellE01_1_cp_masks	1366
406	WellE01_1_cp_masks	1381
407	WellE01_1_cp_masks	1101
408	WellE01_1_cp_masks	1090
409	WellE01_1_cp_masks	1336
410	WellE01_1_cp_masks	1082
411	WellE01_1_cp_masks	1260
412	WellE01_1_cp_masks	1043
413	WellE01_1_cp_masks	1273
414	WellE01_1_cp_masks	1030
415	WellE01_1_cp_masks	1455
416	WellE01_1_cp_masks	1356
417	WellE01_1_cp_masks	1517
418	WellE01_1_cp_masks	1320
419	WellE01_1_cp_masks	1177
420	WellE01_1_cp_masks	1241
421	WellE01_1_cp_masks	1429
422	WellE01_1_cp_masks	1155
423	WellE01_1_cp_masks	1201
424	WellE01_1_cp_masks	1238
425	WellE01_1_cp_masks	600
426	WellE01_1_cp_masks	1446
427	WellE01_1_cp_masks	1113
428	WellE01_1_cp_masks	1136
429	WellE01_1_cp_masks	1238
430	WellE01_1_cp_masks	1397
431	WellE01_1_cp_masks	1152
432	WellE01_1_cp_masks	1338
433	WellE01_1_cp_masks	1264
434	WellE01_1_cp_masks	1336
435	WellE01_1_cp_masks	1323
436	WellE01_1_cp_masks	1372
437	WellE01_1_cp_masks	1188
438	WellE01_1_cp_masks	1140
439	WellE01_1_cp_masks	1223
440	WellE01_1_cp_masks	1092
441	WellE01_1_cp_masks	1894
442	WellE01_1_cp_masks	1343
443	WellE01_1_cp_masks	1368
444	WellE01_1_cp_masks	1451
445	WellE01_1_cp_masks	1102
446	WellE01_1_cp_masks	1419
447	WellE01_1_cp_masks	1320
448	WellE01_1_cp_masks	1132
449	WellE01_1_cp_masks	1110
450	WellE01_1_cp_masks	1275
451	WellE01_1_cp_masks	1168
452	WellE01_1_cp_masks	1234
453	WellE01_1_cp_masks	1356
454	WellE01_1_cp_masks	1167
455	WellE01_1_cp_masks	1263
457	WellE01_1_cp_masks	1275
458	WellE01_1_cp_masks	1061
459	WellE01_1_cp_masks	1042
460	WellE01_1_cp_masks	1067
461	WellE01_1_cp_masks	1396
462	WellE01_1_cp_masks	1100
463	WellE01_1_cp_masks	1288
464	WellE01_1_cp_masks	1223
465	WellE01_1_cp_masks	1417
466	WellE01_1_cp_masks	970
467	WellE01_1_cp_masks	1454
468	WellE01_1_cp_masks	1200
470	WellE01_1_cp_masks	1087
471	WellE01_1_cp_masks	1208
472	WellE01_1_cp_masks	950
473	WellE01_1_cp_masks	1373
474	WellE01_1_cp_masks	1400
475	WellE01_1_cp_masks	1588
476	WellE01_1_cp_masks	1232
477	WellE01_1_cp_masks	1395
478	WellE01_1_cp_masks	1521
479	WellE01_1_cp_masks	1300
480	WellE01_1_cp_masks	1180
481	WellE01_1_cp_masks	1151
482	WellE01_1_cp_masks	1325
483	WellE01_1_cp_masks	952
484	WellE01_1_cp_masks	1215
485	WellE01_1_cp_masks	1087
486	WellE01_1_cp_masks	1067
487	WellE01_1_cp_masks	1142
488	WellE01_1_cp_masks	1277
489	WellE01_1_cp_masks	1165
490	WellE01_1_cp_masks	1124
491	WellE01_1_cp_masks	1274
492	WellE01_1_cp_masks	1115
493	WellE01_1_cp_masks	1156
494	WellE01_1_cp_masks	1179
495	WellE01_1_cp_masks	1173
496	WellE01_1_cp_masks	1015
497	WellE01_1_cp_masks	1253
498	WellE01_1_cp_masks	1488
499	WellE01_1_cp_masks	1194
500	WellE01_1_cp_masks	1250
501	WellE01_1_cp_masks	1054
502	WellE01_1_cp_masks	1154
503	WellE01_1_cp_masks	1463
504	WellE01_1_cp_masks	1182
505	WellE01_1_cp_masks	1206
506	WellE01_1_cp_masks	1340
507	WellE01_1_cp_masks	1105
508	WellE01_1_cp_masks	1206
509	WellE01_1_cp_masks	1366
510	WellE01_1_cp_masks	1317
511	WellE01_1_cp_masks	1359
512	WellE01_1_cp_masks	1361
513	WellE01_1_cp_masks	1245
514	WellE01_1_cp_masks	1287
515	WellE01_1_cp_masks	1392
516	WellE01_1_cp_masks	1384
517	WellE01_1_cp_masks	1162
518	WellE01_1_cp_masks	1049
519	WellE01_1_cp_masks	1473
520	WellE01_1_cp_masks	1319
521	WellE01_1_cp_masks	1208
522	WellE01_1_cp_masks	1072
523	WellE01_1_cp_masks	1437
524	WellE01_1_cp_masks	1504
525	WellE01_1_cp_masks	1159
526	WellE01_1_cp_masks	1287
527	WellE01_1_cp_masks	1353
528	WellE01_1_cp_masks	1323
529	WellE01_1_cp_masks	1234
530	WellE01_1_cp_masks	1383
531	WellE01_1_cp_masks	1387
532	WellE01_1_cp_masks	1054
533	WellE01_1_cp_masks	1168
534	WellE01_1_cp_masks	1332
535	WellE01_1_cp_masks	1684
536	WellE01_1_cp_masks	1212
537	WellE01_1_cp_masks	1325
538	WellE01_1_cp_masks	1239
539	WellE01_1_cp_masks	1323
540	WellE01_1_cp_masks	1144
541	WellE01_1_cp_masks	601
542	WellE01_1_cp_masks	1277
543	WellE01_1_cp_masks	1311
544	WellE01_1_cp_masks	1523
545	WellE01_1_cp_masks	1390
547	WellE01_1_cp_masks	1278
548	WellE01_1_cp_masks	1431
549	WellE01_1_cp_masks	1078
550	WellE01_1_cp_masks	1243
551	WellE01_1_cp_masks	1303
552	WellE01_1_cp_masks	1176
553	WellE01_1_cp_masks	1184
554	WellE01_1_cp_masks	1085
556	WellE01_1_cp_masks	1024
557	WellE01_1_cp_masks	1130
558	WellE01_1_cp_masks	1061
559	WellE01_1_cp_masks	1658
560	WellE01_1_cp_masks	1369
561	WellE01_1_cp_masks	1422
562	WellE01_1_cp_masks	1178
563	WellE01_1_cp_masks	1190
564	WellE01_1_cp_masks	1371
565	WellE01_1_cp_masks	1755
566	WellE01_1_cp_masks	1248
567	WellE01_1_cp_masks	1417
568	WellE01_1_cp_masks	1130
569	WellE01_1_cp_masks	1187
570	WellE01_1_cp_masks	1426
571	WellE01_1_cp_masks	1292
572	WellE01_1_cp_masks	1115
573	WellE01_1_cp_masks	1129
574	WellE01_1_cp_masks	755
575	WellE01_1_cp_masks	1297
576	WellE01_1_cp_masks	1267
577	WellE01_1_cp_masks	1402
578	WellE01_1_cp_masks	1422
579	WellE01_1_cp_masks	1393
580	WellE01_1_cp_masks	1220
581	WellE01_1_cp_masks	1465
582	WellE01_1_cp_masks	1006
583	WellE01_1_cp_masks	1431
584	WellE01_1_cp_masks	1416
585	WellE01_1_cp_masks	1283
586	WellE01_1_cp_masks	1099
587	WellE01_1_cp_masks	1153
588	WellE01_1_cp_masks	1075
589	WellE01_1_cp_masks	1369
590	WellE01_1_cp_masks	1373
591	WellE01_1_cp_masks	1488
592	WellE01_1_cp_masks	1247
593	WellE01_1_cp_masks	1284
594	WellE01_1_cp_masks	694
595	WellE01_1_cp_masks	1094
596	WellE01_1_cp_masks	1317
597	WellE01_1_cp_masks	1333
598	WellE01_1_cp_masks	1367
599	WellE01_1_cp_masks	1390
600	WellE01_1_cp_masks	1974
601	WellE01_1_cp_masks	1144
602	WellE01_1_cp_masks	1372
603	WellE01_1_cp_masks	1387
604	WellE01_1_cp_masks	1248
605	WellE01_1_cp_masks	644
606	WellE01_1_cp_masks	1307
607	WellE01_1_cp_masks	690
608	WellE01_1_cp_masks	1422
609	WellE01_1_cp_masks	1307
610	WellE01_1_cp_masks	1285
611	WellE01_1_cp_masks	1040
612	WellE01_1_cp_masks	1306
613	WellE01_1_cp_masks	1276
614	WellE01_1_cp_masks	1191
615	WellE01_1_cp_masks	1682
616	WellE01_1_cp_masks	1389
617	WellE01_1_cp_masks	1329
618	WellE01_1_cp_masks	1088
619	WellE01_1_cp_masks	1218
620	WellE01_1_cp_masks	1259
621	WellE01_1_cp_masks	1625
622	WellE01_1_cp_masks	965
623	WellE01_1_cp_masks	1342
624	WellE01_1_cp_masks	1758
625	WellE01_1_cp_masks	1595
626	WellE01_1_cp_masks	1515
627	WellE01_1_cp_masks	1353
628	WellE01_1_cp_masks	1340
629	WellE01_1_cp_masks	1313
630	WellE01_1_cp_masks	1450
631	WellE01_1_cp_masks	1379
632	WellE01_1_cp_masks	1286
633	WellE01_1_cp_masks	1162
634	WellE01_1_cp_masks	1393
635	WellE01_1_cp_masks	1076
636	WellE01_1_cp_masks	969
637	WellE01_1_cp_masks	1359
638	WellE01_1_cp_masks	1029
639	WellE01_1_cp_masks	1113
640	WellE01_1_cp_masks	1343
641	WellE01_1_cp_masks	1212
642	WellE01_1_cp_masks	1510
643	WellE01_1_cp_masks	976
644	WellE01_1_cp_masks	1197
645	WellE01_1_cp_masks	1148
646	WellE01_1_cp_masks	1313
647	WellE01_1_cp_masks	1049
648	WellE01_1_cp_masks	1121
649	WellE01_1_cp_masks	1150
650	WellE01_1_cp_masks	1381
651	WellE01_1_cp_masks	644
652	WellE01_1_cp_masks	1404
653	WellE01_1_cp_masks	1301
654	WellE01_1_cp_masks	1278
655	WellE01_1_cp_masks	1446
656	WellE01_1_cp_masks	1144
657	WellE01_1_cp_masks	1526
658	WellE01_1_cp_masks	1332
659	WellE01_1_cp_masks	1209
660	WellE01_1_cp_masks	1241
661	WellE01_1_cp_masks	1922
662	WellE01_1_cp_masks	1335
663	WellE01_1_cp_masks	989
664	WellE01_1_cp_masks	1347
665	WellE01_1_cp_masks	1138
666	WellE01_1_cp_masks	1466
667	WellE01_1_cp_masks	1104
668	WellE01_1_cp_masks	1042
669	WellE01_1_cp_masks	1225
670	WellE01_1_cp_masks	1380
671	WellE01_1_cp_masks	1326
672	WellE01_1_cp_masks	1115
673	WellE01_1_cp_masks	1471
674	WellE01_1_cp_masks	1150
675	WellE01_1_cp_masks	1034
676	WellE01_1_cp_masks	1326
677	WellE01_1_cp_masks	1290
678	WellE01_1_cp_masks	1095
679	WellE01_1_cp_masks	974
680	WellE01_1_cp_masks	1287
681	WellE01_1_cp_masks	1456
682	WellE01_1_cp_masks	1184
683	WellE01_1_cp_masks	1448
684	WellE01_1_cp_masks	1354
685	WellE01_1_cp_masks	1413
686	WellE01_1_cp_masks	1512
687	WellE01_1_cp_masks	1150
688	WellE01_1_cp_masks	1359
689	WellE01_1_cp_masks	1280
690	WellE01_1_cp_masks	1188
691	WellE01_1_cp_masks	1153
692	WellE01_1_cp_masks	1345
693	WellE01_1_cp_masks	1350
694	WellE01_1_cp_masks	1537
695	WellE01_1_cp_masks	1135
696	WellE01_1_cp_masks	1263
697	WellE01_1_cp_masks	1304
698	WellE01_1_cp_masks	1073
699	WellE01_1_cp_masks	1213
700	WellE01_1_cp_masks	1208
701	WellE01_1_cp_masks	1491
702	WellE01_1_cp_masks	1251
703	WellE01_1_cp_masks	702
704	WellE01_1_cp_masks	1337
705	WellE01_1_cp_masks	1187
706	WellE01_1_cp_masks	1333
707	WellE01_1_cp_masks	1398
709	WellE01_1_cp_masks	1284
710	WellE01_1_cp_masks	1243
711	WellE01_1_cp_masks	1574
712	WellE01_1_cp_masks	1070
713	WellE01_1_cp_masks	1125
714	WellE01_1_cp_masks	1445
715	WellE01_1_cp_masks	1586
716	WellE01_1_cp_masks	1231
717	WellE01_1_cp_masks	1136
718	WellE01_1_cp_masks	981
719	WellE01_1_cp_masks	1144
720	WellE01_1_cp_masks	1089
721	WellE01_1_cp_masks	1281
722	WellE01_1_cp_masks	1177
723	WellE01_1_cp_masks	1489
724	WellE01_1_cp_masks	1268
725	WellE01_1_cp_masks	1122
726	WellE01_1_cp_masks	1211
727	WellE01_1_cp_masks	756
728	WellE01_1_cp_masks	1213
729	WellE01_1_cp_masks	1086
730	WellE01_1_cp_masks	1155
731	WellE01_1_cp_masks	1427
732	WellE01_1_cp_masks	1385
733	WellE01_1_cp_masks	1463
734	WellE01_1_cp_masks	1194
735	WellE01_1_cp_masks	1205
736	WellE01_1_cp_masks	1297
737	WellE01_1_cp_masks	581
738	WellE01_1_cp_masks	1349
739	WellE01_1_cp_masks	1161
740	WellE01_1_cp_masks	1186
741	WellE01_1_cp_masks	1013
742	WellE01_1_cp_masks	1302
743	WellE01_1_cp_masks	1516
744	WellE01_1_cp_masks	1380
745	WellE01_1_cp_masks	1689
746	WellE01_1_cp_masks	1359
747	WellE01_1_cp_masks	1624
748	WellE01_1_cp_masks	1488
749	WellE01_1_cp_masks	1098
750	WellE01_1_cp_masks	1128
751	WellE01_1_cp_masks	1201
752	WellE01_1_cp_masks	1198
753	WellE01_1_cp_masks	1104
754	WellE01_1_cp_masks	1149
755	WellE01_1_cp_masks	1364
756	WellE01_1_cp_masks	1137
757	WellE01_1_cp_masks	1084
758	WellE01_1_cp_masks	1214
759	WellE01_1_cp_masks	1229
760	WellE01_1_cp_masks	1261
761	WellE01_1_cp_masks	1020
762	WellE01_1_cp_masks	1218
763	WellE01_1_cp_masks	1219
764	WellE01_1_cp_masks	1532
765	WellE01_1_cp_masks	854
766	WellE01_1_cp_masks	1231
767	WellE01_1_cp_masks	1245
768	WellE01_1_cp_masks	1089
769	WellE01_1_cp_masks	1141
770	WellE01_1_cp_masks	1149
771	WellE01_1_cp_masks	608
772	WellE01_1_cp_masks	1022
773	WellE01_1_cp_masks	586
774	WellE01_1_cp_masks	1160
775	WellE01_1_cp_masks	1271
776	WellE01_1_cp_masks	1321
777	WellE01_1_cp_masks	1164
778	WellE01_1_cp_masks	1255
779	WellE01_1_cp_masks	1094
780	WellE01_1_cp_masks	1175
781	WellE01_1_cp_masks	1300
782	WellE01_1_cp_masks	1267
783	WellE01_1_cp_masks	1059
784	WellE01_1_cp_masks	1400
785	WellE01_1_cp_masks	1314
786	WellE01_1_cp_masks	921
787	WellE01_1_cp_masks	1202
788	WellE01_1_cp_masks	1282
789	WellE01_1_cp_masks	1403
790	WellE01_1_cp_masks	1237
791	WellE01_1_cp_masks	1221
792	WellE01_1_cp_masks	1477
793	WellE01_1_cp_masks	1171
794	WellE01_1_cp_masks	1396
795	WellE01_1_cp_masks	1131
796	WellE01_1_cp_masks	1224
797	WellE01_1_cp_masks	1160
798	WellE01_1_cp_masks	951
799	WellE01_1_cp_masks	1105
800	WellE01_1_cp_masks	1061
801	WellE01_1_cp_masks	1168
802	WellE01_1_cp_masks	1687
803	WellE01_1_cp_masks	1170
804	WellE01_1_cp_masks	1436
805	WellE01_1_cp_masks	1202
806	WellE01_1_cp_masks	1143
807	WellE01_1_cp_masks	1179
808	WellE01_1_cp_masks	923
809	WellE01_1_cp_masks	1563
810	WellE01_1_cp_masks	1094
811	WellE01_1_cp_masks	1224
812	WellE01_1_cp_masks	1186
813	WellE01_1_cp_masks	1700
814	WellE01_1_cp_masks	1162
815	WellE01_1_cp_masks	1247
816	WellE01_1_cp_masks	1234
817	WellE01_1_cp_masks	1392
818	WellE01_1_cp_masks	1530
819	WellE01_1_cp_masks	1383
820	WellE01_1_cp_masks	1520
821	WellE01_1_cp_masks	1181
822	WellE01_1_cp_masks	1343
823	WellE01_1_cp_masks	1187
824	WellE01_1_cp_masks	1620
825	WellE01_1_cp_masks	1240
826	WellE01_1_cp_masks	1306
827	WellE01_1_cp_masks	1094
828	WellE01_1_cp_masks	1329
829	WellE01_1_cp_masks	1275
830	WellE01_1_cp_masks	1512
831	WellE01_1_cp_masks	1214
833	WellE01_1_cp_masks	1378
834	WellE01_1_cp_masks	1002
835	WellE01_1_cp_masks	955
836	WellE01_1_cp_masks	1134
837	WellE01_1_cp_masks	1047
838	WellE01_1_cp_masks	1104
839	WellE01_1_cp_masks	1383
840	WellE01_1_cp_masks	851
841	WellE01_1_cp_masks	1133
842	WellE01_1_cp_masks	1396
843	WellE01_1_cp_masks	1018
844	WellE01_1_cp_masks	1098
845	WellE01_1_cp_masks	1113
846	WellE01_1_cp_masks	1065
847	WellE01_1_cp_masks	1489
848	WellE01_1_cp_masks	1375
849	WellE01_1_cp_masks	1321
850	WellE01_1_cp_masks	1229
851	WellE01_1_cp_masks	1169
852	WellE01_1_cp_masks	1082
853	WellE01_1_cp_masks	1085
854	WellE01_1_cp_masks	1996
855	WellE01_1_cp_masks	1443
856	WellE01_1_cp_masks	1337
857	WellE01_1_cp_masks	1260
858	WellE01_1_cp_masks	1310
859	WellE01_1_cp_masks	1056
860	WellE01_1_cp_masks	1028
861	WellE01_1_cp_masks	1125
862	WellE01_1_cp_masks	1277
863	WellE01_1_cp_masks	1263
864	WellE01_1_cp_masks	1348
865	WellE01_1_cp_masks	1239
866	WellE01_1_cp_masks	1186
867	WellE01_1_cp_masks	1114
868	WellE01_1_cp_masks	1223
869	WellE01_1_cp_masks	1100
870	WellE01_1_cp_masks	1055
871	WellE01_1_cp_masks	1160
872	WellE01_1_cp_masks	1223
873	WellE01_1_cp_masks	1427
875	WellE01_1_cp_masks	962
876	WellE01_1_cp_masks	992
877	WellE01_1_cp_masks	1482
878	WellE01_1_cp_masks	1369
879	WellE01_1_cp_masks	1200
880	WellE01_1_cp_masks	1564
881	WellE01_1_cp_masks	972
882	WellE01_1_cp_masks	693
883	WellE01_1_cp_masks	1088
884	WellE01_1_cp_masks	1045
885	WellE01_1_cp_masks	1133
886	WellE01_1_cp_masks	1511
887	WellE01_1_cp_masks	1085
888	WellE01_1_cp_masks	1358
889	WellE01_1_cp_masks	1356
890	WellE01_1_cp_masks	1298
891	WellE01_1_cp_masks	1009
892	WellE01_1_cp_masks	1352
893	WellE01_1_cp_masks	1368
894	WellE01_1_cp_masks	1235
895	WellE01_1_cp_masks	1168
896	WellE01_1_cp_masks	1490
897	WellE01_1_cp_masks	1117
898	WellE01_1_cp_masks	1242
899	WellE01_1_cp_masks	1407
900	WellE01_1_cp_masks	1163
901	WellE01_1_cp_masks	1360
903	WellE01_1_cp_masks	1236
904	WellE01_1_cp_masks	1436
905	WellE01_1_cp_masks	1346
906	WellE01_1_cp_masks	1268
907	WellE01_1_cp_masks	1432
908	WellE01_1_cp_masks	1036
909	WellE01_1_cp_masks	1220
910	WellE01_1_cp_masks	1208
911	WellE01_1_cp_masks	1224
912	WellE01_1_cp_masks	1036
913	WellE01_1_cp_masks	1298
914	WellE01_1_cp_masks	1320
915	WellE01_1_cp_masks	1362
916	WellE01_1_cp_masks	1153
917	WellE01_1_cp_masks	1290
918	WellE01_1_cp_masks	1395
919	WellE01_1_cp_masks	1265
920	WellE01_1_cp_masks	1137
921	WellE01_1_cp_masks	1179
922	WellE01_1_cp_masks	1104
923	WellE01_1_cp_masks	1380
924	WellE01_1_cp_masks	1006
925	WellE01_1_cp_masks	1178
926	WellE01_1_cp_masks	1044
927	WellE01_1_cp_masks	1363
928	WellE01_1_cp_masks	1372
929	WellE01_1_cp_masks	1311
930	WellE01_1_cp_masks	1466
931	WellE01_1_cp_masks	956
932	WellE01_1_cp_masks	1077
933	WellE01_1_cp_masks	1538
934	WellE01_1_cp_masks	1342
935	WellE01_1_cp_masks	1343
936	WellE01_1_cp_masks	1306
937	WellE01_1_cp_masks	1181
938	WellE01_1_cp_masks	1308
939	WellE01_1_cp_masks	1214
940	WellE01_1_cp_masks	1400
941	WellE01_1_cp_masks	1209
942	WellE01_1_cp_masks	1128
943	WellE01_1_cp_masks	1313
944	WellE01_1_cp_masks	1376
945	WellE01_1_cp_masks	1185
946	WellE01_1_cp_masks	1200
947	WellE01_1_cp_masks	1239
948	WellE01_1_cp_masks	1054
949	WellE01_1_cp_masks	1198
950	WellE01_1_cp_masks	1165
951	WellE01_1_cp_masks	1123
952	WellE01_1_cp_masks	1281
953	WellE01_1_cp_masks	1325
954	WellE01_1_cp_masks	1140
955	WellE01_1_cp_masks	1353
956	WellE01_1_cp_masks	1623
957	WellE01_1_cp_masks	1258
958	WellE01_1_cp_masks	1262
959	WellE01_1_cp_masks	1057
960	WellE01_1_cp_masks	1102
961	WellE01_1_cp_masks	1525
962	WellE01_1_cp_masks	1074
963	WellE01_1_cp_masks	1385
964	WellE01_1_cp_masks	1181
965	WellE01_1_cp_masks	978
966	WellE01_1_cp_masks	1101
967	WellE01_1_cp_masks	1005
968	WellE01_1_cp_masks	1160
969	WellE01_1_cp_masks	1209
970	WellE01_1_cp_masks	1127
971	WellE01_1_cp_masks	1238
972	WellE01_1_cp_masks	1446
973	WellE01_1_cp_masks	1127
974	WellE01_1_cp_masks	1232
975	WellE01_1_cp_masks	1243
976	WellE01_1_cp_masks	1103
977	WellE01_1_cp_masks	1049
978	WellE01_1_cp_masks	1166
979	WellE01_1_cp_masks	1210
980	WellE01_1_cp_masks	1530
981	WellE01_1_cp_masks	1263
982	WellE01_1_cp_masks	1012
983	WellE01_1_cp_masks	1386
984	WellE01_1_cp_masks	1203
985	WellE01_1_cp_masks	1093
986	WellE01_1_cp_masks	1231
987	WellE01_1_cp_masks	1315
988	WellE01_1_cp_masks	1266
989	WellE01_1_cp_masks	1264
990	WellE01_1_cp_masks	1784
991	WellE01_1_cp_masks	1334
992	WellE01_1_cp_masks	1271
993	WellE01_1_cp_masks	1519
994	WellE01_1_cp_masks	1183
995	WellE01_1_cp_masks	1036
996	WellE01_1_cp_masks	984
997	WellE01_1_cp_masks	1298
998	WellE01_1_cp_masks	1284
999	WellE01_1_cp_masks	1328
1000	WellE01_1_cp_masks	1414
1001	WellE01_1_cp_masks	1369
1002	WellE01_1_cp_masks	1207
1003	WellE01_1_cp_masks	1095
1004	WellE01_1_cp_masks	1209
1005	WellE01_1_cp_masks	1063
1006	WellE01_1_cp_masks	1253
1007	WellE01_1_cp_masks	1357
1008	WellE01_1_cp_masks	1343
1009	WellE01_1_cp_masks	1734
1010	WellE01_1_cp_masks	967
1011	WellE01_1_cp_masks	1295
1012	WellE01_1_cp_masks	1414
1013	WellE01_1_cp_masks	1210
1014	WellE01_1_cp_masks	1290
1015	WellE01_1_cp_masks	1209
1016	WellE01_1_cp_masks	1285
1017	WellE01_1_cp_masks	1511
1018	WellE01_1_cp_masks	1385
1019	WellE01_1_cp_masks	1248
1020	WellE01_1_cp_masks	1306
1021	WellE01_1_cp_masks	1110
1022	WellE01_1_cp_masks	1176
1023	WellE01_1_cp_masks	1482
1024	WellE01_1_cp_masks	1327
1025	WellE01_1_cp_masks	1267
1026	WellE01_1_cp_masks	1077
1027	WellE01_1_cp_masks	1054
1028	WellE01_1_cp_masks	1108
1029	WellE01_1_cp_masks	1200
1030	WellE01_1_cp_masks	1253
1031	WellE01_1_cp_masks	1317
1032	WellE01_1_cp_masks	1160
1033	WellE01_1_cp_masks	1341
1034	WellE01_1_cp_masks	1280
1035	WellE01_1_cp_masks	1170
1036	WellE01_1_cp_masks	1087
1037	WellE01_1_cp_masks	1342
1038	WellE01_1_cp_masks	937
1039	WellE01_1_cp_masks	946
1040	WellE01_1_cp_masks	1280
1041	WellE01_1_cp_masks	1027
1042	WellE01_1_cp_masks	1280
1043	WellE01_1_cp_masks	1224
1044	WellE01_1_cp_masks	1210
1045	WellE01_1_cp_masks	1253
1046	WellE01_1_cp_masks	731
1047	WellE01_1_cp_masks	1211
1048	WellE01_1_cp_masks	1024
1049	WellE01_1_cp_masks	1313
1050	WellE01_1_cp_masks	1236
1051	WellE01_1_cp_masks	1341
1052	WellE01_1_cp_masks	1186
1053	WellE01_1_cp_masks	1180
1054	WellE01_1_cp_masks	1113
1055	WellE01_1_cp_masks	982
1056	WellE01_1_cp_masks	1838
1057	WellE01_1_cp_masks	1331
1058	WellE01_1_cp_masks	1262
1059	WellE01_1_cp_masks	1293
1060	WellE01_1_cp_masks	1161
1061	WellE01_1_cp_masks	1075
1062	WellE01_1_cp_masks	1010
1063	WellE01_1_cp_masks	1034
1064	WellE01_1_cp_masks	1076
1065	WellE01_1_cp_masks	1302
1066	WellE01_1_cp_masks	1187
1067	WellE01_1_cp_masks	1313
1068	WellE01_1_cp_masks	1203
1069	WellE01_1_cp_masks	1427
1070	WellE01_1_cp_masks	1038
1071	WellE01_1_cp_masks	952
1072	WellE01_1_cp_masks	971
1073	WellE01_1_cp_masks	1089
1074	WellE01_1_cp_masks	1084
1075	WellE01_1_cp_masks	1194
1076	WellE01_1_cp_masks	1053
1077	WellE01_1_cp_masks	1043
1078	WellE01_1_cp_masks	1117
1079	WellE01_1_cp_masks	999
1080	WellE01_1_cp_masks	1197
1081	WellE01_1_cp_masks	1271
1082	WellE01_1_cp_masks	1355
1083	WellE01_1_cp_masks	1138
1084	WellE01_1_cp_masks	1070
1085	WellE01_1_cp_masks	1627
1086	WellE01_1_cp_masks	1358
1087	WellE01_1_cp_masks	1333
1088	WellE01_1_cp_masks	1304
1089	WellE01_1_cp_masks	1283
1092	WellE01_1_cp_masks	1068
1093	WellE01_1_cp_masks	1395
1094	WellE01_1_cp_masks	1319
1095	WellE01_1_cp_masks	1149
1096	WellE01_1_cp_masks	1161
1097	WellE01_1_cp_masks	1070
1098	WellE01_1_cp_masks	1664
1099	WellE01_1_cp_masks	1727
1100	WellE01_1_cp_masks	765
1101	WellE01_1_cp_masks	1290
1102	WellE01_1_cp_masks	1635
1103	WellE01_1_cp_masks	1460
1104	WellE01_1_cp_masks	1082
1105	WellE01_1_cp_masks	1197
1106	WellE01_1_cp_masks	1263
1107	WellE01_1_cp_masks	1489
1108	WellE01_1_cp_masks	1849
1109	WellE01_1_cp_masks	1587
1110	WellE01_1_cp_masks	1344
1111	WellE01_1_cp_masks	1196
1113	WellE01_1_cp_masks	1110
1114	WellE01_1_cp_masks	1280
1115	WellE01_1_cp_masks	1107
1116	WellE01_1_cp_masks	1066
1117	WellE01_1_cp_masks	1202
1118	WellE01_1_cp_masks	1390
1119	WellE01_1_cp_masks	1329
1120	WellE01_1_cp_masks	967
1121	WellE01_1_cp_masks	1200
1122	WellE01_1_cp_masks	1307
1123	WellE01_1_cp_masks	954
1124	WellE01_1_cp_masks	560
1125	WellE01_1_cp_masks	1114
1126	WellE01_1_cp_masks	1089
1127	WellE01_1_cp_masks	1342
1128	WellE01_1_cp_masks	1407
1129	WellE01_1_cp_masks	1195
1130	WellE01_1_cp_masks	1029
1131	WellE01_1_cp_masks	1404
1132	WellE01_1_cp_masks	1428
1133	WellE01_1_cp_masks	1223
1134	WellE01_1_cp_masks	1619
1135	WellE01_1_cp_masks	1099
1136	WellE01_1_cp_masks	1264
1137	WellE01_1_cp_masks	1129
1138	WellE01_1_cp_masks	1425
1139	WellE01_1_cp_masks	1097
1140	WellE01_1_cp_masks	1077
1141	WellE01_1_cp_masks	1201
1142	WellE01_1_cp_masks	1367
1143	WellE01_1_cp_masks	1367
1144	WellE01_1_cp_masks	1228
1145	WellE01_1_cp_masks	1255
1146	WellE01_1_cp_masks	988
1147	WellE01_1_cp_masks	1310
1148	WellE01_1_cp_masks	1230
1149	WellE01_1_cp_masks	985
1150	WellE01_1_cp_masks	1286
1151	WellE01_1_cp_masks	1176
1152	WellE01_1_cp_masks	1217
1153	WellE01_1_cp_masks	1263
1154	WellE01_1_cp_masks	1013
1155	WellE01_1_cp_masks	1395
1156	WellE01_1_cp_masks	1335
1157	WellE01_1_cp_masks	1090
1158	WellE01_1_cp_masks	1016
1159	WellE01_1_cp_masks	1208
1160	WellE01_1_cp_masks	1244
1161	WellE01_1_cp_masks	1236
1162	WellE01_1_cp_masks	1095
1163	WellE01_1_cp_masks	1165
1164	WellE01_1_cp_masks	1221
1165	WellE01_1_cp_masks	1241
1166	WellE01_1_cp_masks	1417
1167	WellE01_1_cp_masks	1108
1168	WellE01_1_cp_masks	1046
1169	WellE01_1_cp_masks	1239
1170	WellE01_1_cp_masks	1189
1171	WellE01_1_cp_masks	1292
1172	WellE01_1_cp_masks	1205
1173	WellE01_1_cp_masks	1364
1174	WellE01_1_cp_masks	1191
1175	WellE01_1_cp_masks	1368
1176	WellE01_1_cp_masks	1095
1177	WellE01_1_cp_masks	1236
1178	WellE01_1_cp_masks	1430
1179	WellE01_1_cp_masks	1356
1180	WellE01_1_cp_masks	1136
1181	WellE01_1_cp_masks	565
1182	WellE01_1_cp_masks	1023
1183	WellE01_1_cp_masks	957
1184	WellE01_1_cp_masks	982
1185	WellE01_1_cp_masks	560
1186	WellE01_1_cp_masks	653
1187	WellE01_1_cp_masks	638
1188	WellE01_1_cp_masks	593
1189	WellE01_1_cp_masks	594
1190	WellE01_1_cp_masks	533
1191	WellE01_2_cp_masks	1179
1192	WellE01_2_cp_masks	692
1193	WellE01_2_cp_masks	1168
1194	WellE01_2_cp_masks	810
1195	WellE01_2_cp_masks	1036
1196	WellE01_2_cp_masks	976
1197	WellE01_2_cp_masks	1207
1198	WellE01_2_cp_masks	1204
1199	WellE01_2_cp_masks	1029
1200	WellE01_2_cp_masks	627
1201	WellE01_2_cp_masks	502
1202	WellE01_2_cp_masks	1253
1203	WellE01_2_cp_masks	1156
1204	WellE01_2_cp_masks	1402
1205	WellE01_2_cp_masks	1165
1206	WellE01_2_cp_masks	1333
1207	WellE01_2_cp_masks	1571
1208	WellE01_2_cp_masks	1301
1209	WellE01_2_cp_masks	1257
1210	WellE01_2_cp_masks	1335
1211	WellE01_2_cp_masks	1494
1212	WellE01_2_cp_masks	1287
1213	WellE01_2_cp_masks	1409
1214	WellE01_2_cp_masks	1395
1215	WellE01_2_cp_masks	1451
1216	WellE01_2_cp_masks	1262
1217	WellE01_2_cp_masks	1258
1218	WellE01_2_cp_masks	1148
1219	WellE01_2_cp_masks	992
1220	WellE01_2_cp_masks	1207
1221	WellE01_2_cp_masks	1183
1222	WellE01_2_cp_masks	1295
1223	WellE01_2_cp_masks	898
1224	WellE01_2_cp_masks	1081
1225	WellE01_2_cp_masks	1359
1226	WellE01_2_cp_masks	1204
1227	WellE01_2_cp_masks	1141
1228	WellE01_2_cp_masks	1150
1229	WellE01_2_cp_masks	1180
1230	WellE01_2_cp_masks	1083
1231	WellE01_2_cp_masks	1192
1232	WellE01_2_cp_masks	1179
1233	WellE01_2_cp_masks	862
1234	WellE01_2_cp_masks	1087
1235	WellE01_2_cp_masks	1310
1236	WellE01_2_cp_masks	1158
1237	WellE01_2_cp_masks	1470
1238	WellE01_2_cp_masks	1266
1239	WellE01_2_cp_masks	1124
1240	WellE01_2_cp_masks	1313
1241	WellE01_2_cp_masks	1584
1242	WellE01_2_cp_masks	1413
1244	WellE01_2_cp_masks	1263
1245	WellE01_2_cp_masks	1318
1246	WellE01_2_cp_masks	1087
1247	WellE01_2_cp_masks	1450
1248	WellE01_2_cp_masks	1230
1249	WellE01_2_cp_masks	1098
1250	WellE01_2_cp_masks	1182
1251	WellE01_2_cp_masks	1487
1252	WellE01_2_cp_masks	1232
1253	WellE01_2_cp_masks	1141
1254	WellE01_2_cp_masks	1149
1255	WellE01_2_cp_masks	1188
1256	WellE01_2_cp_masks	1304
1257	WellE01_2_cp_masks	1428
1258	WellE01_2_cp_masks	943
1259	WellE01_2_cp_masks	1201
1260	WellE01_2_cp_masks	1264
1261	WellE01_2_cp_masks	1252
1262	WellE01_2_cp_masks	1138
1263	WellE01_2_cp_masks	1269
1264	WellE01_2_cp_masks	1331
1265	WellE01_2_cp_masks	1155
1266	WellE01_2_cp_masks	1280
1267	WellE01_2_cp_masks	1227
1268	WellE01_2_cp_masks	1276
1269	WellE01_2_cp_masks	1436
1270	WellE01_2_cp_masks	1120
1271	WellE01_2_cp_masks	1462
1272	WellE01_2_cp_masks	976
1273	WellE01_2_cp_masks	1244
1274	WellE01_2_cp_masks	1299
1275	WellE01_2_cp_masks	956
1276	WellE01_2_cp_masks	1110
1277	WellE01_2_cp_masks	1420
1278	WellE01_2_cp_masks	1323
1279	WellE01_2_cp_masks	1221
1280	WellE01_2_cp_masks	1466
1281	WellE01_2_cp_masks	1641
1282	WellE01_2_cp_masks	1390
1283	WellE01_2_cp_masks	1770
1284	WellE01_2_cp_masks	1193
1285	WellE01_2_cp_masks	1041
1286	WellE01_2_cp_masks	1102
1287	WellE01_2_cp_masks	1464
1288	WellE01_2_cp_masks	1142
1289	WellE01_2_cp_masks	1123
1290	WellE01_2_cp_masks	1113
1291	WellE01_2_cp_masks	1328
1292	WellE01_2_cp_masks	1164
1293	WellE01_2_cp_masks	1230
1294	WellE01_2_cp_masks	1100
1295	WellE01_2_cp_masks	1164
1296	WellE01_2_cp_masks	1407
1297	WellE01_2_cp_masks	1380
1298	WellE01_2_cp_masks	1180
1299	WellE01_2_cp_masks	1327
1300	WellE01_2_cp_masks	1180
1301	WellE01_2_cp_masks	1341
1302	WellE01_2_cp_masks	1367
1303	WellE01_2_cp_masks	1086
1304	WellE01_2_cp_masks	1293
1305	WellE01_2_cp_masks	1159
1306	WellE01_2_cp_masks	1344
1307	WellE01_2_cp_masks	1548
1308	WellE01_2_cp_masks	1382
1309	WellE01_2_cp_masks	1117
1310	WellE01_2_cp_masks	1206
1311	WellE01_2_cp_masks	1724
1312	WellE01_2_cp_masks	1226
1313	WellE01_2_cp_masks	1432
1314	WellE01_2_cp_masks	1353
1315	WellE01_2_cp_masks	1338
1316	WellE01_2_cp_masks	1249
1317	WellE01_2_cp_masks	1280
1318	WellE01_2_cp_masks	1486
1319	WellE01_2_cp_masks	1293
1320	WellE01_2_cp_masks	1128
1321	WellE01_2_cp_masks	1272
1322	WellE01_2_cp_masks	1294
1323	WellE01_2_cp_masks	1183
1324	WellE01_2_cp_masks	1818
1325	WellE01_2_cp_masks	1262
1326	WellE01_2_cp_masks	860
1327	WellE01_2_cp_masks	1072
1328	WellE01_2_cp_masks	1106
1329	WellE01_2_cp_masks	1088
1330	WellE01_2_cp_masks	1098
1331	WellE01_2_cp_masks	1080
1332	WellE01_2_cp_masks	1038
1333	WellE01_2_cp_masks	1295
1334	WellE01_2_cp_masks	1542
1335	WellE01_2_cp_masks	1060
1336	WellE01_2_cp_masks	1165
1337	WellE01_2_cp_masks	1268
1338	WellE01_2_cp_masks	684
1339	WellE01_2_cp_masks	1391
1340	WellE01_2_cp_masks	1211
1341	WellE01_2_cp_masks	1280
1342	WellE01_2_cp_masks	1105
1343	WellE01_2_cp_masks	1150
1344	WellE01_2_cp_masks	873
1345	WellE01_2_cp_masks	1241
1346	WellE01_2_cp_masks	1213
1347	WellE01_2_cp_masks	1254
1348	WellE01_2_cp_masks	1489
1349	WellE01_2_cp_masks	1258
1350	WellE01_2_cp_masks	1312
1351	WellE01_2_cp_masks	1185
1352	WellE01_2_cp_masks	1421
1353	WellE01_2_cp_masks	1351
1354	WellE01_2_cp_masks	1335
1355	WellE01_2_cp_masks	1221
1356	WellE01_2_cp_masks	1316
1357	WellE01_2_cp_masks	1245
1358	WellE01_2_cp_masks	1526
1359	WellE01_2_cp_masks	1587
1360	WellE01_2_cp_masks	1327
1361	WellE01_2_cp_masks	1187
1362	WellE01_2_cp_masks	1472
1363	WellE01_2_cp_masks	1276
1364	WellE01_2_cp_masks	1232
1365	WellE01_2_cp_masks	1223
1366	WellE01_2_cp_masks	1057
1367	WellE01_2_cp_masks	1499
1368	WellE01_2_cp_masks	1236
1369	WellE01_2_cp_masks	1164
1370	WellE01_2_cp_masks	1424
1371	WellE01_2_cp_masks	1271
1372	WellE01_2_cp_masks	966
1373	WellE01_2_cp_masks	1182
1374	WellE01_2_cp_masks	1330
1375	WellE01_2_cp_masks	1336
1376	WellE01_2_cp_masks	1149
1377	WellE01_2_cp_masks	1460
1378	WellE01_2_cp_masks	1087
1379	WellE01_2_cp_masks	1306
1380	WellE01_2_cp_masks	1715
1381	WellE01_2_cp_masks	1186
1382	WellE01_2_cp_masks	1407
1383	WellE01_2_cp_masks	1112
1384	WellE01_2_cp_masks	1414
1385	WellE01_2_cp_masks	1160
1386	WellE01_2_cp_masks	1192
1387	WellE01_2_cp_masks	1154
1388	WellE01_2_cp_masks	936
1389	WellE01_2_cp_masks	1142
1390	WellE01_2_cp_masks	1250
1391	WellE01_2_cp_masks	1243
1392	WellE01_2_cp_masks	1195
1393	WellE01_2_cp_masks	1151
1394	WellE01_2_cp_masks	986
1395	WellE01_2_cp_masks	1263
1396	WellE01_2_cp_masks	1261
1397	WellE01_2_cp_masks	914
1398	WellE01_2_cp_masks	1487
1399	WellE01_2_cp_masks	1352
1400	WellE01_2_cp_masks	1053
1401	WellE01_2_cp_masks	933
1402	WellE01_2_cp_masks	1497
1403	WellE01_2_cp_masks	1125
1404	WellE01_2_cp_masks	1322
1405	WellE01_2_cp_masks	1205
1406	WellE01_2_cp_masks	1451
1407	WellE01_2_cp_masks	1205
1408	WellE01_2_cp_masks	1448
1409	WellE01_2_cp_masks	1314
1410	WellE01_2_cp_masks	1713
1411	WellE01_2_cp_masks	1401
1412	WellE01_2_cp_masks	1075
1413	WellE01_2_cp_masks	1269
1414	WellE01_2_cp_masks	1312
1415	WellE01_2_cp_masks	1312
1416	WellE01_2_cp_masks	1271
1417	WellE01_2_cp_masks	1595
1418	WellE01_2_cp_masks	1335
1419	WellE01_2_cp_masks	1154
1420	WellE01_2_cp_masks	1058
1421	WellE01_2_cp_masks	995
1422	WellE01_2_cp_masks	1393
1423	WellE01_2_cp_masks	1522
1424	WellE01_2_cp_masks	1190
1425	WellE01_2_cp_masks	1257
1426	WellE01_2_cp_masks	1166
1427	WellE01_2_cp_masks	1035
1428	WellE01_2_cp_masks	1307
1429	WellE01_2_cp_masks	1329
1430	WellE01_2_cp_masks	1371
1431	WellE01_2_cp_masks	1386
1432	WellE01_2_cp_masks	1229
1433	WellE01_2_cp_masks	1186
1434	WellE01_2_cp_masks	1128
1435	WellE01_2_cp_masks	1092
1436	WellE01_2_cp_masks	1311
1437	WellE01_2_cp_masks	1433
1438	WellE01_2_cp_masks	1121
1439	WellE01_2_cp_masks	1096
1440	WellE01_2_cp_masks	1204
1441	WellE01_2_cp_masks	1333
1442	WellE01_2_cp_masks	1322
1444	WellE01_2_cp_masks	1420
1445	WellE01_2_cp_masks	1348
1446	WellE01_2_cp_masks	1396
1447	WellE01_2_cp_masks	1246
1448	WellE01_2_cp_masks	1288
1449	WellE01_2_cp_masks	1396
1451	WellE01_2_cp_masks	1203
1452	WellE01_2_cp_masks	1281
1453	WellE01_2_cp_masks	1167
1454	WellE01_2_cp_masks	1289
1456	WellE01_2_cp_masks	1397
1457	WellE01_2_cp_masks	1035
1458	WellE01_2_cp_masks	975
1459	WellE01_2_cp_masks	1177
1460	WellE01_2_cp_masks	1129
1461	WellE01_2_cp_masks	1241
1462	WellE01_2_cp_masks	1403
1463	WellE01_2_cp_masks	1296
1464	WellE01_2_cp_masks	1372
1465	WellE01_2_cp_masks	1281
1466	WellE01_2_cp_masks	1254
1467	WellE01_2_cp_masks	1352
1468	WellE01_2_cp_masks	1095
1469	WellE01_2_cp_masks	1121
1470	WellE01_2_cp_masks	1139
1471	WellE01_2_cp_masks	1399
1472	WellE01_2_cp_masks	1137
1473	WellE01_2_cp_masks	1076
1474	WellE01_2_cp_masks	978
1475	WellE01_2_cp_masks	1058
1476	WellE01_2_cp_masks	1197
1477	WellE01_2_cp_masks	1164
1478	WellE01_2_cp_masks	1273
1479	WellE01_2_cp_masks	1114
1480	WellE01_2_cp_masks	1421
1481	WellE01_2_cp_masks	1206
1482	WellE01_2_cp_masks	970
1483	WellE01_2_cp_masks	1122
1484	WellE01_2_cp_masks	1487
1485	WellE01_2_cp_masks	1326
1486	WellE01_2_cp_masks	1234
1488	WellE01_2_cp_masks	1146
1489	WellE01_2_cp_masks	1336
1490	WellE01_2_cp_masks	856
1491	WellE01_2_cp_masks	1117
1492	WellE01_2_cp_masks	1573
1493	WellE01_2_cp_masks	1281
1494	WellE01_2_cp_masks	1389
1495	WellE01_2_cp_masks	1282
1496	WellE01_2_cp_masks	1278
1497	WellE01_2_cp_masks	1180
1498	WellE01_2_cp_masks	1107
1499	WellE01_2_cp_masks	1235
1500	WellE01_2_cp_masks	1332
1501	WellE01_2_cp_masks	1226
1502	WellE01_2_cp_masks	1836
1504	WellE01_2_cp_masks	1916
1505	WellE01_2_cp_masks	971
1506	WellE01_2_cp_masks	1063
1507	WellE01_2_cp_masks	1155
1508	WellE01_2_cp_masks	1202
1510	WellE01_2_cp_masks	1300
1511	WellE01_2_cp_masks	1230
1512	WellE01_2_cp_masks	1024
1513	WellE01_2_cp_masks	1432
1514	WellE01_2_cp_masks	784
1515	WellE01_2_cp_masks	1202
1516	WellE01_2_cp_masks	1222
1517	WellE01_2_cp_masks	1173
1518	WellE01_2_cp_masks	1171
1519	WellE01_2_cp_masks	1532
1520	WellE01_2_cp_masks	1441
1521	WellE01_2_cp_masks	1300
1522	WellE01_2_cp_masks	1189
1523	WellE01_2_cp_masks	1195
1525	WellE01_2_cp_masks	1377
1526	WellE01_2_cp_masks	1319
1527	WellE01_2_cp_masks	1079
1528	WellE01_2_cp_masks	1133
1529	WellE01_2_cp_masks	1313
1530	WellE01_2_cp_masks	1183
1531	WellE01_2_cp_masks	1072
1532	WellE01_2_cp_masks	1460
1533	WellE01_2_cp_masks	1339
1534	WellE01_2_cp_masks	1112
1535	WellE01_2_cp_masks	1023
1536	WellE01_2_cp_masks	544
1537	WellE01_2_cp_masks	1100
1538	WellE01_2_cp_masks	1880
1539	WellE01_2_cp_masks	1197
1540	WellE01_2_cp_masks	1464
1541	WellE01_2_cp_masks	1411
1542	WellE01_2_cp_masks	1118
1543	WellE01_2_cp_masks	1374
1544	WellE01_2_cp_masks	1086
1545	WellE01_2_cp_masks	1249
1546	WellE01_2_cp_masks	1484
1547	WellE01_2_cp_masks	1436
1548	WellE01_2_cp_masks	1275
1549	WellE01_2_cp_masks	1051
1550	WellE01_2_cp_masks	1328
1551	WellE01_2_cp_masks	1428
1552	WellE01_2_cp_masks	1331
1553	WellE01_2_cp_masks	1191
1554	WellE01_2_cp_masks	1200
1555	WellE01_2_cp_masks	1202
1556	WellE01_2_cp_masks	1359
1557	WellE01_2_cp_masks	1867
1558	WellE01_2_cp_masks	1110
1559	WellE01_2_cp_masks	1058
1560	WellE01_2_cp_masks	1215
1561	WellE01_2_cp_masks	1931
1562	WellE01_2_cp_masks	1470
1563	WellE01_2_cp_masks	1091
1564	WellE01_2_cp_masks	771
1565	WellE01_2_cp_masks	1265
1566	WellE01_2_cp_masks	1176
1567	WellE01_2_cp_masks	1313
1568	WellE01_2_cp_masks	1173
1569	WellE01_2_cp_masks	1143
1570	WellE01_2_cp_masks	1323
1571	WellE01_2_cp_masks	1146
1572	WellE01_2_cp_masks	1164
1573	WellE01_2_cp_masks	1284
1575	WellE01_2_cp_masks	1236
1576	WellE01_2_cp_masks	998
1577	WellE01_2_cp_masks	990
1578	WellE01_2_cp_masks	1081
1579	WellE01_2_cp_masks	1336
1580	WellE01_2_cp_masks	1514
1581	WellE01_2_cp_masks	1033
1582	WellE01_2_cp_masks	1276
1583	WellE01_2_cp_masks	1029
1584	WellE01_2_cp_masks	1385
1585	WellE01_2_cp_masks	1268
1586	WellE01_2_cp_masks	1277
1587	WellE01_2_cp_masks	1405
1588	WellE01_2_cp_masks	948
1589	WellE01_2_cp_masks	1040
1590	WellE01_2_cp_masks	1165
1591	WellE01_2_cp_masks	1552
1592	WellE01_2_cp_masks	1092
1593	WellE01_2_cp_masks	1125
1594	WellE01_2_cp_masks	1319
1595	WellE01_2_cp_masks	1052
1596	WellE01_2_cp_masks	1199
1597	WellE01_2_cp_masks	1180
1598	WellE01_2_cp_masks	1318
1599	WellE01_2_cp_masks	1307
1600	WellE01_2_cp_masks	1951
1601	WellE01_2_cp_masks	1349
1602	WellE01_2_cp_masks	1079
1603	WellE01_2_cp_masks	1614
1604	WellE01_2_cp_masks	1396
1605	WellE01_2_cp_masks	1354
1606	WellE01_2_cp_masks	1034
1607	WellE01_2_cp_masks	1438
1608	WellE01_2_cp_masks	1309
1609	WellE01_2_cp_masks	1339
1610	WellE01_2_cp_masks	1293
1611	WellE01_2_cp_masks	1205
1612	WellE01_2_cp_masks	1194
1613	WellE01_2_cp_masks	1340
1614	WellE01_2_cp_masks	1215
1615	WellE01_2_cp_masks	1183
1616	WellE01_2_cp_masks	1427
1617	WellE01_2_cp_masks	1063
1618	WellE01_2_cp_masks	1353
1619	WellE01_2_cp_masks	1421
1620	WellE01_2_cp_masks	595
1621	WellE01_2_cp_masks	1310
1622	WellE01_2_cp_masks	1208
1623	WellE01_2_cp_masks	1427
1624	WellE01_2_cp_masks	1330
1625	WellE01_2_cp_masks	1266
1626	WellE01_2_cp_masks	1114
1627	WellE01_2_cp_masks	1342
1628	WellE01_2_cp_masks	1238
1629	WellE01_2_cp_masks	1125
1630	WellE01_2_cp_masks	1078
1631	WellE01_2_cp_masks	1355
1632	WellE01_2_cp_masks	1449
1633	WellE01_2_cp_masks	1428
1634	WellE01_2_cp_masks	1126
1635	WellE01_2_cp_masks	1369
1636	WellE01_2_cp_masks	1092
1637	WellE01_2_cp_masks	1395
1638	WellE01_2_cp_masks	1428
1639	WellE01_2_cp_masks	1444
1640	WellE01_2_cp_masks	1202
1641	WellE01_2_cp_masks	1185
1642	WellE01_2_cp_masks	1186
1643	WellE01_2_cp_masks	956
1644	WellE01_2_cp_masks	1417
1645	WellE01_2_cp_masks	1199
1646	WellE01_2_cp_masks	1123
1647	WellE01_2_cp_masks	1246
1648	WellE01_2_cp_masks	1209
1649	WellE01_2_cp_masks	1433
1651	WellE01_2_cp_masks	1173
1652	WellE01_2_cp_masks	1427
1653	WellE01_2_cp_masks	969
1654	WellE01_2_cp_masks	1380
1655	WellE01_2_cp_masks	1347
1656	WellE01_2_cp_masks	1308
1657	WellE01_2_cp_masks	1239
1658	WellE01_2_cp_masks	1118
1659	WellE01_2_cp_masks	1335
1660	WellE01_2_cp_masks	1580
1661	WellE01_2_cp_masks	1253
1662	WellE01_2_cp_masks	980
1663	WellE01_2_cp_masks	1445
1664	WellE01_2_cp_masks	1487
1665	WellE01_2_cp_masks	1461
1666	WellE01_2_cp_masks	1216
1667	WellE01_2_cp_masks	1235
1668	WellE01_2_cp_masks	1226
1669	WellE01_2_cp_masks	1233
1670	WellE01_2_cp_masks	1484
1671	WellE01_2_cp_masks	1522
1672	WellE01_2_cp_masks	1413
1673	WellE01_2_cp_masks	1195
1674	WellE01_2_cp_masks	1164
1675	WellE01_2_cp_masks	1295
1676	WellE01_2_cp_masks	1132
1677	WellE01_2_cp_masks	1176
1678	WellE01_2_cp_masks	1235
1679	WellE01_2_cp_masks	1250
1680	WellE01_2_cp_masks	1370
1681	WellE01_2_cp_masks	1353
1682	WellE01_2_cp_masks	1356
1683	WellE01_2_cp_masks	1255
1684	WellE01_2_cp_masks	1317
1685	WellE01_2_cp_masks	1361
1686	WellE01_2_cp_masks	1470
1687	WellE01_2_cp_masks	1281
1688	WellE01_2_cp_masks	1138
1689	WellE01_2_cp_masks	1163
1690	WellE01_2_cp_masks	1234
1691	WellE01_2_cp_masks	1285
1692	WellE01_2_cp_masks	1221
1693	WellE01_2_cp_masks	1283
1694	WellE01_2_cp_masks	1246
1695	WellE01_2_cp_masks	1384
1696	WellE01_2_cp_masks	1166
1697	WellE01_2_cp_masks	1151
1698	WellE01_2_cp_masks	1344
1699	WellE01_2_cp_masks	1175
1700	WellE01_2_cp_masks	1189
1701	WellE01_2_cp_masks	781
1702	WellE01_2_cp_masks	1174
1703	WellE01_2_cp_masks	1223
1704	WellE01_2_cp_masks	1012
1705	WellE01_2_cp_masks	1312
1706	WellE01_2_cp_masks	1160
1707	WellE01_2_cp_masks	1254
1708	WellE01_2_cp_masks	1382
1709	WellE01_2_cp_masks	1357
1710	WellE01_2_cp_masks	1382
1711	WellE01_2_cp_masks	985
1712	WellE01_2_cp_masks	1272
1714	WellE01_2_cp_masks	1227
1715	WellE01_2_cp_masks	1238
1716	WellE01_2_cp_masks	1331
1717	WellE01_2_cp_masks	1444
1718	WellE01_2_cp_masks	1417
1719	WellE01_2_cp_masks	1354
1720	WellE01_2_cp_masks	565
1721	WellE01_2_cp_masks	1070
1722	WellE01_2_cp_masks	1209
1723	WellE01_2_cp_masks	1295
1724	WellE01_2_cp_masks	1305
1725	WellE01_2_cp_masks	1146
1726	WellE01_2_cp_masks	1367
1727	WellE01_2_cp_masks	1494
1728	WellE01_2_cp_masks	1191
1729	WellE01_2_cp_masks	1307
1730	WellE01_2_cp_masks	1417
1731	WellE01_2_cp_masks	1258
1732	WellE01_2_cp_masks	1274
1733	WellE01_2_cp_masks	1305
1734	WellE01_2_cp_masks	1225
1735	WellE01_2_cp_masks	1435
1736	WellE01_2_cp_masks	1132
1737	WellE01_2_cp_masks	1108
1738	WellE01_2_cp_masks	1407
1739	WellE01_2_cp_masks	1312
1740	WellE01_2_cp_masks	1421
1741	WellE01_2_cp_masks	1459
1742	WellE01_2_cp_masks	1215
1743	WellE01_2_cp_masks	1126
1744	WellE01_2_cp_masks	1647
1745	WellE01_2_cp_masks	1020
1746	WellE01_2_cp_masks	1167
1747	WellE01_2_cp_masks	1417
1748	WellE01_2_cp_masks	1718
1749	WellE01_2_cp_masks	1306
1750	WellE01_2_cp_masks	1293
1751	WellE01_2_cp_masks	1419
1752	WellE01_2_cp_masks	1039
1753	WellE01_2_cp_masks	893
1754	WellE01_2_cp_masks	1344
1755	WellE01_2_cp_masks	552
1756	WellE01_2_cp_masks	906
1757	WellE01_2_cp_masks	1301
1758	WellE01_2_cp_masks	1149
1759	WellE01_2_cp_masks	1176
1760	WellE01_2_cp_masks	1151
1761	WellE01_2_cp_masks	1322
1762	WellE01_2_cp_masks	1340
1763	WellE01_2_cp_masks	976
1764	WellE01_2_cp_masks	832
1766	WellE01_2_cp_masks	1252
1767	WellE01_2_cp_masks	1577
1768	WellE01_2_cp_masks	1229
1769	WellE01_2_cp_masks	1170
1770	WellE01_2_cp_masks	1178
1771	WellE01_2_cp_masks	1247
1772	WellE01_2_cp_masks	1535
1773	WellE01_2_cp_masks	1308
1774	WellE01_2_cp_masks	1062
1775	WellE01_2_cp_masks	1514
1776	WellE01_2_cp_masks	1207
1777	WellE01_2_cp_masks	1246
1778	WellE01_2_cp_masks	1093
1779	WellE01_2_cp_masks	1240
1780	WellE01_2_cp_masks	1048
1781	WellE01_2_cp_masks	1269
1782	WellE01_2_cp_masks	1089
1784	WellE01_2_cp_masks	1000
1785	WellE01_2_cp_masks	1192
1786	WellE01_2_cp_masks	1299
1787	WellE01_2_cp_masks	1205
1788	WellE01_2_cp_masks	1029
1789	WellE01_2_cp_masks	1388
1790	WellE01_2_cp_masks	1193
1791	WellE01_2_cp_masks	1153
1792	WellE01_2_cp_masks	965
1793	WellE01_2_cp_masks	1196
1794	WellE01_2_cp_masks	1107
1795	WellE01_2_cp_masks	1344
1796	WellE01_2_cp_masks	1244
1797	WellE01_2_cp_masks	1266
1798	WellE01_2_cp_masks	1156
1799	WellE01_2_cp_masks	1108
1800	WellE01_2_cp_masks	1510
1801	WellE01_2_cp_masks	1128
1802	WellE01_2_cp_masks	1327
1803	WellE01_2_cp_masks	1220
1804	WellE01_2_cp_masks	1028
1805	WellE01_2_cp_masks	1183
1806	WellE01_2_cp_masks	1422
1807	WellE01_2_cp_masks	1510
1808	WellE01_2_cp_masks	1459
1809	WellE01_2_cp_masks	1051
1810	WellE01_2_cp_masks	970
1811	WellE01_2_cp_masks	1157
1812	WellE01_2_cp_masks	1014
1813	WellE01_2_cp_masks	1164
1814	WellE01_2_cp_masks	1382
1815	WellE01_2_cp_masks	1187
1816	WellE01_2_cp_masks	1179
1817	WellE01_2_cp_masks	1155
1818	WellE01_2_cp_masks	1280
1819	WellE01_2_cp_masks	1417
1820	WellE01_2_cp_masks	1369
1821	WellE01_2_cp_masks	1241
1822	WellE01_2_cp_masks	1361
1823	WellE01_2_cp_masks	1460
1824	WellE01_2_cp_masks	1539
1825	WellE01_2_cp_masks	1228
1826	WellE01_2_cp_masks	599
1827	WellE01_2_cp_masks	1182
1828	WellE01_2_cp_masks	1302
1829	WellE01_2_cp_masks	1221
1830	WellE01_2_cp_masks	1284
1831	WellE01_2_cp_masks	1072
1832	WellE01_2_cp_masks	1503
1833	WellE01_2_cp_masks	1429
1834	WellE01_2_cp_masks	1194
1835	WellE01_2_cp_masks	1129
1836	WellE01_2_cp_masks	1312
1837	WellE01_2_cp_masks	1011
1838	WellE01_2_cp_masks	1782
1839	WellE01_2_cp_masks	1472
1840	WellE01_2_cp_masks	1160
1841	WellE01_2_cp_masks	1519
1842	WellE01_2_cp_masks	1418
1843	WellE01_2_cp_masks	1251
1844	WellE01_2_cp_masks	1284
1845	WellE01_2_cp_masks	1347
1846	WellE01_2_cp_masks	1141
1847	WellE01_2_cp_masks	1183
1848	WellE01_2_cp_masks	1391
1849	WellE01_2_cp_masks	1201
1850	WellE01_2_cp_masks	1818
1851	WellE01_2_cp_masks	1243
1852	WellE01_2_cp_masks	1080
1853	WellE01_2_cp_masks	1054
1854	WellE01_2_cp_masks	1552
1855	WellE01_2_cp_masks	1226
1856	WellE01_2_cp_masks	1248
1857	WellE01_2_cp_masks	1206
1858	WellE01_2_cp_masks	1127
1859	WellE01_2_cp_masks	1278
1860	WellE01_2_cp_masks	1271
1861	WellE01_2_cp_masks	1410
1862	WellE01_2_cp_masks	1424
1863	WellE01_2_cp_masks	1004
1864	WellE01_2_cp_masks	1266
1865	WellE01_2_cp_masks	1327
1866	WellE01_2_cp_masks	1517
1867	WellE01_2_cp_masks	1550
1868	WellE01_2_cp_masks	1243
1869	WellE01_2_cp_masks	896
1870	WellE01_2_cp_masks	1453
1871	WellE01_2_cp_masks	1243
1872	WellE01_2_cp_masks	1173
1873	WellE01_2_cp_masks	1258
1874	WellE01_2_cp_masks	1432
1875	WellE01_2_cp_masks	1245
1876	WellE01_2_cp_masks	994
1877	WellE01_2_cp_masks	1157
1878	WellE01_2_cp_masks	1338
1879	WellE01_2_cp_masks	1284
1880	WellE01_2_cp_masks	1247
1881	WellE01_2_cp_masks	1243
1882	WellE01_2_cp_masks	1138
1883	WellE01_2_cp_masks	1348
1884	WellE01_2_cp_masks	1501
1885	WellE01_2_cp_masks	1303
1886	WellE01_2_cp_masks	1306
1887	WellE01_2_cp_masks	1419
1888	WellE01_2_cp_masks	1198
1889	WellE01_2_cp_masks	1359
1890	WellE01_2_cp_masks	1422
1891	WellE01_2_cp_masks	1204
1892	WellE01_2_cp_masks	1361
1893	WellE01_2_cp_masks	1294
1894	WellE01_2_cp_masks	1380
1895	WellE01_2_cp_masks	1464
1896	WellE01_2_cp_masks	710
1897	WellE01_2_cp_masks	1202
1898	WellE01_2_cp_masks	1436
1899	WellE01_2_cp_masks	1429
1900	WellE01_2_cp_masks	1254
1901	WellE01_2_cp_masks	1199
1902	WellE01_2_cp_masks	1267
1903	WellE01_2_cp_masks	1318
1904	WellE01_2_cp_masks	1002
1905	WellE01_2_cp_masks	1322
1906	WellE01_2_cp_masks	1151
1907	WellE01_2_cp_masks	1269
1908	WellE01_2_cp_masks	777
1909	WellE01_2_cp_masks	1479
1910	WellE01_2_cp_masks	1262
1911	WellE01_2_cp_masks	1155
1912	WellE01_2_cp_masks	1259
1913	WellE01_2_cp_masks	1312
1914	WellE01_2_cp_masks	1315
1915	WellE01_2_cp_masks	1401
1916	WellE01_2_cp_masks	1187
1917	WellE01_2_cp_masks	1167
1918	WellE01_2_cp_masks	1535
1919	WellE01_2_cp_masks	1109
1920	WellE01_2_cp_masks	1476
1921	WellE01_2_cp_masks	1389
1922	WellE01_2_cp_masks	1541
1923	WellE01_2_cp_masks	1274
1924	WellE01_2_cp_masks	1236
1925	WellE01_2_cp_masks	1284
1926	WellE01_2_cp_masks	1389
1927	WellE01_2_cp_masks	1273
1928	WellE01_2_cp_masks	1775
1929	WellE01_2_cp_masks	1293
1930	WellE01_2_cp_masks	1273
1931	WellE01_2_cp_masks	1361
1932	WellE01_2_cp_masks	1237
1933	WellE01_2_cp_masks	1319
1934	WellE01_2_cp_masks	1354
1935	WellE01_2_cp_masks	1304
1936	WellE01_2_cp_masks	1219
1937	WellE01_2_cp_masks	1320
1938	WellE01_2_cp_masks	1428
1939	WellE01_2_cp_masks	1306
1940	WellE01_2_cp_masks	1220
1941	WellE01_2_cp_masks	1223
1942	WellE01_2_cp_masks	1335
1943	WellE01_2_cp_masks	1158
1944	WellE01_2_cp_masks	1365
1945	WellE01_2_cp_masks	1017
1946	WellE01_2_cp_masks	1334
1947	WellE01_2_cp_masks	1122
1948	WellE01_2_cp_masks	1149
1949	WellE01_2_cp_masks	1171
1950	WellE01_2_cp_masks	1346
1951	WellE01_2_cp_masks	1331
1953	WellE01_2_cp_masks	1250
1954	WellE01_2_cp_masks	1373
1955	WellE01_2_cp_masks	1142
1956	WellE01_2_cp_masks	1251
1957	WellE01_2_cp_masks	1412
1958	WellE01_2_cp_masks	1460
1959	WellE01_2_cp_masks	1177
1960	WellE01_2_cp_masks	1224
1961	WellE01_2_cp_masks	1031
1962	WellE01_2_cp_masks	865
1964	WellE01_2_cp_masks	1449
1965	WellE01_2_cp_masks	1261
1966	WellE01_2_cp_masks	1215
1967	WellE01_2_cp_masks	1105
1968	WellE01_2_cp_masks	1045
1969	WellE01_2_cp_masks	1029
1970	WellE01_2_cp_masks	1362
1971	WellE01_2_cp_masks	1397
1972	WellE01_2_cp_masks	919
1973	WellE01_2_cp_masks	1258
1974	WellE01_2_cp_masks	1290
1975	WellE01_2_cp_masks	943
1976	WellE01_2_cp_masks	1118
1977	WellE01_2_cp_masks	1178
1978	WellE01_2_cp_masks	1357
1979	WellE01_2_cp_masks	1437
1980	WellE01_2_cp_masks	1432
1981	WellE01_2_cp_masks	1493
1982	WellE01_2_cp_masks	1429
1983	WellE01_2_cp_masks	1454
1984	WellE01_2_cp_masks	1218
1985	WellE01_2_cp_masks	1369
1986	WellE01_2_cp_masks	1153
1987	WellE01_2_cp_masks	1243
1988	WellE01_2_cp_masks	1485
1989	WellE01_2_cp_masks	1031
1990	WellE01_2_cp_masks	1020
1991	WellE01_2_cp_masks	1306
1992	WellE01_2_cp_masks	1429
1993	WellE01_2_cp_masks	1213
1994	WellE01_2_cp_masks	1227
1995	WellE01_2_cp_masks	1356
1996	WellE01_2_cp_masks	1126
1997	WellE01_2_cp_masks	1111
1998	WellE01_2_cp_masks	1611
1999	WellE01_2_cp_masks	1255
2000	WellE01_2_cp_masks	1306
2001	WellE01_2_cp_masks	1151
2002	WellE01_2_cp_masks	1197
2003	WellE01_2_cp_masks	1104
2004	WellE01_2_cp_masks	1347
2005	WellE01_2_cp_masks	1452
2006	WellE01_2_cp_masks	1137
2007	WellE01_2_cp_masks	986
2008	WellE01_2_cp_masks	1442
2010	WellE01_2_cp_masks	1345
2011	WellE01_2_cp_masks	1349
2012	WellE01_2_cp_masks	1299
2013	WellE01_2_cp_masks	1423
2014	WellE01_2_cp_masks	1339
2015	WellE01_2_cp_masks	1015
2016	WellE01_2_cp_masks	1101
2017	WellE01_2_cp_masks	1341
2018	WellE01_2_cp_masks	973
2019	WellE01_2_cp_masks	1465
2020	WellE01_2_cp_masks	1377
2021	WellE01_2_cp_masks	1682
2023	WellE01_2_cp_masks	988
2024	WellE01_2_cp_masks	1211
2025	WellE01_2_cp_masks	1455
2026	WellE01_2_cp_masks	1359
2027	WellE01_2_cp_masks	1542
2028	WellE01_2_cp_masks	1276
2029	WellE01_2_cp_masks	1126
2030	WellE01_2_cp_masks	1232
2031	WellE01_2_cp_masks	1069
2032	WellE01_2_cp_masks	1437
2033	WellE01_2_cp_masks	1392
2034	WellE01_2_cp_masks	1411
2035	WellE01_2_cp_masks	1363
2036	WellE01_2_cp_masks	1408
2037	WellE01_2_cp_masks	1270
2039	WellE01_2_cp_masks	1601
[truncated: 158,604 more rows]

## Sheet: occupancy
	FileName	Occupancy
0	WellE01_10_cp_masks	33.6212
1	WellE01_11_cp_masks	33.4383
2	WellE01_12_cp_masks	29.2152
3	WellE01_13_cp_masks	30.5436
4	WellE01_14_cp_masks	24.4659
5	WellE01_15_cp_masks	25.8601
6	WellE01_1_cp_masks	34.6718
7	WellE01_2_cp_masks	38.5268
8	WellE01_3_cp_masks	42.7025
9	WellE01_4_cp_masks	40.2434
10	WellE01_5_cp_masks	52.3398
11	WellE01_6_cp_masks	42.0336
12	WellE01_7_cp_masks	28.2461
13	WellE01_8_cp_masks	34.3913
14	WellE01_9_cp_masks	31.835
15	WellE02_10_cp_masks	0.0755072
16	WellE02_11_cp_masks	0.0864506
17	WellE02_12_cp_masks	0.0414848
18	WellE02_13_cp_masks	0.062561
19	WellE02_14_cp_masks	0.0736713
20	WellE02_15_cp_masks	0.0938892
21	WellE02_1_cp_masks	0.149679
22	WellE02_2_cp_masks	0.0967264
23	WellE02_3_cp_masks	0.0216961
24	WellE02_4_cp_masks	0.0679731
25	WellE02_5_cp_masks	0.028038
26	WellE02_6_cp_masks	0.0210524
27	WellE02_7_cp_masks	0.10469
28	WellE02_8_cp_masks	0.0732183
29	WellE02_9_cp_masks	0.0165939
30	WellE03_10_cp_masks	0.101042
31	WellE03_11_cp_masks	0.105023
32	WellE03_12_cp_masks	0.0506639
33	WellE03_13_cp_masks	0.156212
34	WellE03_14_cp_masks	0.0840187
35	WellE03_15_cp_masks	0.138974
36	WellE03_1_cp_masks	0.141859
37	WellE03_2_cp_masks	0.0650406
38	WellE03_3_cp_masks	0.0187635
39	WellE03_4_cp_masks	0.0288963
40	WellE03_5_cp_masks	0.0816584
41	WellE03_6_cp_masks	0.0457525
42	WellE03_7_cp_masks	0.0502825
43	WellE03_8_cp_masks	0.108528
44	WellE03_9_cp_masks	0.150657
45	WellE04_10_cp_masks	0.169802
46	WellE04_11_cp_masks	0.143456
47	WellE04_12_cp_masks	0.100565
48	WellE04_13_cp_masks	0.121665
49	WellE04_14_cp_masks	0.151277
50	WellE04_15_cp_masks	0.219703
51	WellE04_1_cp_masks	0.147152
52	WellE04_2_cp_masks	0.175786
53	WellE04_3_cp_masks	0.0516176
54	WellE04_4_cp_masks	0.0365257
55	WellE04_5_cp_masks	0.0867844
56	WellE04_6_cp_masks	0.0712156
57	WellE04_7_cp_masks	0.0775337
58	WellE04_8_cp_masks	0.0582933
59	WellE04_9_cp_masks	0.0719547
60	WellE05_10_cp_masks	1.98934
61	WellE05_11_cp_masks	1.72162
62	WellE05_12_cp_masks	1.32968
63	WellE05_13_cp_masks	0.937223
64	WellE05_14_cp_masks	0.996995
65	WellE05_15_cp_masks	1.86415
66	WellE05_1_cp_masks	1.41611
67	WellE05_2_cp_masks	0.345087
68	WellE05_3_cp_masks	1.48888
69	WellE05_4_cp_masks	0.909543
70	WellE05_5_cp_masks	1.05617
71	WellE05_6_cp_masks	0.669289
72	WellE05_7_cp_masks	0.571394
73	WellE05_8_cp_masks	0.921798
74	WellE05_9_cp_masks	1.14818
75	WellE06_10_cp_masks	23.9367
76	WellE06_11_cp_masks	19.8989
77	WellE06_12_cp_masks	21.076
78	WellE06_13_cp_masks	20.9038
79	WellE06_14_cp_masks	25.5796
80	WellE06_15_cp_masks	25.1724
81	WellE06_1_cp_masks	26.087
82	WellE06_2_cp_masks	25.0232
83	WellE06_3_cp_masks	27.9267
84	WellE06_4_cp_masks	26.7381
85	WellE06_5_cp_masks	24.176
86	WellE06_6_cp_masks	25.3951
87	WellE06_7_cp_masks	25.3048
88	WellE06_8_cp_masks	21.1721
89	WellE06_9_cp_masks	21.4168
90	WellE07_10_cp_masks	9.51669
91	WellE07_11_cp_masks	8.87091
92	WellE07_12_cp_masks	9.16305
93	WellE07_13_cp_masks	7.9792
94	WellE07_14_cp_masks	6.24299
95	WellE07_15_cp_masks	7.517
96	WellE07_1_cp_masks	10.1211
97	WellE07_2_cp_masks	11.131
98	WellE07_3_cp_masks	6.44326
99	WellE07_4_cp_masks	6.43928
100	WellE07_5_cp_masks	9.776
101	WellE07_6_cp_masks	4.56209
102	WellE07_7_cp_masks	6.15938
103	WellE07_8_cp_masks	7.31483
104	WellE07_9_cp_masks	11.3234
105	WellE08_10_cp_masks	9.05361
106	WellE08_11_cp_masks	7.95259
107	WellE08_12_cp_masks	7.46682
108	WellE08_13_cp_masks	9.12504
109	WellE08_14_cp_masks	8.65316
110	WellE08_15_cp_masks	8.4229
111	WellE08_1_cp_masks	7.86302
112	WellE08_2_cp_masks	7.6925
113	WellE08_3_cp_masks	7.68459
114	WellE08_4_cp_masks	8.34
115	WellE08_5_cp_masks	9.34136
116	WellE08_6_cp_masks	8.35736
117	WellE08_7_cp_masks	8.5139
118	WellE08_8_cp_masks	7.03816
119	WellE08_9_cp_masks	8.78992
120	WellE09_10_cp_masks	10.9805
121	WellE09_11_cp_masks	14.4997
122	WellE09_12_cp_masks	12.6438
123	WellE09_13_cp_masks	12.193
124	WellE09_14_cp_masks	9.15315
125	WellE09_15_cp_masks	7.7497
126	WellE09_1_cp_masks	11.251
127	WellE09_2_cp_masks	15.4057
128	WellE09_3_cp_masks	11.7083
129	WellE09_4_cp_masks	12.6691
130	WellE09_5_cp_masks	11.0659
131	WellE09_6_cp_masks	8.00521
132	WellE09_7_cp_masks	9.67669
133	WellE09_8_cp_masks	10.2293
134	WellE09_9_cp_masks	12.0328
135	WellE10_10_cp_masks	8.68456
136	WellE10_11_cp_masks	11.2129
137	WellE10_12_cp_masks	15.5264
138	WellE10_13_cp_masks	12.6204
139	WellE10_14_cp_masks	13.3697
140	WellE10_15_cp_masks	14.6565
141	WellE10_1_cp_masks	10.8289
142	WellE10_2_cp_masks	9.22875
143	WellE10_3_cp_masks	12.0753
144	WellE10_4_cp_masks	10.523
145	WellE10_5_cp_masks	10.864
146	WellE10_6_cp_masks	11.9179
147	WellE10_7_cp_masks	9.54571
148	WellE10_8_cp_masks	8.07803
149	WellE10_9_cp_masks	9.38857
150	WellF01_10_cp_masks	42.2414
151	WellF01_11_cp_masks	34.6526
152	WellF01_12_cp_masks	33.9621
153	WellF01_13_cp_masks	28.126
154	WellF01_14_cp_masks	27.7719
155	WellF01_15_cp_masks	24.1683
156	WellF01_1_cp_masks	31.7222
157	WellF01_2_cp_masks	30.8368
158	WellF01_3_cp_masks	36.2111
159	WellF01_4_cp_masks	35.5855
160	WellF01_5_cp_masks	53.4727
161	WellF01_6_cp_masks	48.3808
162	WellF01_7_cp_masks	47.7978
163	WellF01_8_cp_masks	29.7394
164	WellF01_9_cp_masks	35.2541
165	WellF02_10_cp_masks	0.0697851
166	WellF02_11_cp_masks	0.0822783
167	WellF02_12_cp_masks	0.0591516
168	WellF02_13_cp_masks	0.0718832
169	WellF02_14_cp_masks	0.0631094
170	WellF02_15_cp_masks	0.0555992
171	WellF02_1_cp_masks	0.0130892
172	WellF02_2_cp_masks	0.103378
173	WellF02_3_cp_masks	0.0794888
174	WellF02_4_cp_masks	0.0523806
175	WellF02_5_cp_masks	0.0510454
176	WellF02_6_cp_masks	0.0429392
177	WellF02_7_cp_masks	0.031209
178	WellF02_8_cp_masks	0.167203
179	WellF02_9_cp_masks	0.114965
180	WellF03_10_cp_masks	0.0690937
181	WellF03_11_cp_masks	0.0308275
182	WellF03_12_cp_masks	0.0464678
183	WellF03_13_cp_masks	0.0860691
184	WellF03_14_cp_masks	0.136542
185	WellF03_15_cp_masks	0.0351191
186	WellF03_1_cp_masks	0.0681162
187	WellF03_2_cp_masks	0.143218
188	WellF03_3_cp_masks	0.0438452
189	WellF03_5_cp_masks	0.0475407
190	WellF03_6_cp_masks	0.0399113
191	WellF03_7_cp_masks	0.0648737
192	WellF03_8_cp_masks	0.0957489
193	WellF03_9_cp_masks	0.0743628
194	WellF04_10_cp_masks	0.200272
195	WellF04_11_cp_masks	0.12579
196	WellF04_12_cp_masks	0.13833
197	WellF04_13_cp_masks	0.147176
198	WellF04_14_cp_masks	0.145531
199	WellF04_15_cp_masks	0.152564
200	WellF04_1_cp_masks	0.178194
201	WellF04_2_cp_masks	0.16284
202	WellF04_3_cp_masks	0.106478
203	WellF04_4_cp_masks	0.0439882
204	WellF04_5_cp_masks	0.069046
205	WellF04_6_cp_masks	0.0650406
206	WellF04_7_cp_masks	0.0781059
207	WellF04_8_cp_masks	0.176525
208	WellF04_9_cp_masks	0.0969887
209	WellF05_10_cp_masks	0.802279
210	WellF05_11_cp_masks	1.14269
211	WellF05_12_cp_masks	1.92568
212	WellF05_13_cp_masks	1.82288
213	WellF05_14_cp_masks	1.93226
214	WellF05_15_cp_masks	1.26338
215	WellF05_1_cp_masks	1.41149
216	WellF05_2_cp_masks	1.49975
217	WellF05_3_cp_masks	1.30146
218	WellF05_4_cp_masks	1.20292
219	WellF05_5_cp_masks	1.16348
220	WellF05_6_cp_masks	0.607586
221	WellF05_7_cp_masks	0.628233
222	WellF05_8_cp_masks	0.784802
223	WellF05_9_cp_masks	0.829434
224	WellF06_10_cp_masks	25.6646
225	WellF06_11_cp_masks	24.4325
226	WellF06_12_cp_masks	24.9063
227	WellF06_13_cp_masks	27.6159
228	WellF06_14_cp_masks	30.3171
229	WellF06_15_cp_masks	27.5856
230	WellF06_1_cp_masks	29.3437
231	WellF06_2_cp_masks	29.9308
232	WellF06_3_cp_masks	26.4582
233	WellF06_4_cp_masks	29.4186
234	WellF06_5_cp_masks	29.6237
235	WellF06_6_cp_masks	27.6917
236	WellF06_7_cp_masks	27.6038
237	WellF06_8_cp_masks	28.4193
238	WellF06_9_cp_masks	30.8505
239	WellF07_10_cp_masks	10.6341
240	WellF07_11_cp_masks	10.1087
241	WellF07_12_cp_masks	8.56757
242	WellF07_13_cp_masks	6.31905
243	WellF07_14_cp_masks	11.3
244	WellF07_15_cp_masks	7.29525
245	WellF07_1_cp_masks	6.721
246	WellF07_2_cp_masks	8.16348
247	WellF07_3_cp_masks	6.8222
248	WellF07_4_cp_masks	4.71468
249	WellF07_5_cp_masks	8.52923
250	WellF07_6_cp_masks	5.30939
251	WellF07_7_cp_masks	8.00681
252	WellF07_8_cp_masks	7.59027
253	WellF07_9_cp_masks	8.23843
254	WellF08_10_cp_masks	8.98161
255	WellF08_11_cp_masks	8.09848
256	WellF08_12_cp_masks	8.21323
257	WellF08_13_cp_masks	6.35228
258	WellF08_14_cp_masks	8.18069
259	WellF08_15_cp_masks	8.26306
260	WellF08_1_cp_masks	8.05035
261	WellF08_2_cp_masks	8.40793
262	WellF08_3_cp_masks	13.0304
263	WellF08_4_cp_masks	7.47602
264	WellF08_5_cp_masks	10.8013
265	WellF08_6_cp_masks	9.44099
266	WellF08_7_cp_masks	8.48441
267	WellF08_8_cp_masks	5.37701
268	WellF08_9_cp_masks	8.41863
269	WellF09_10_cp_masks	9.31561
270	WellF09_11_cp_masks	13.5873
271	WellF09_12_cp_masks	12.9794
272	WellF09_13_cp_masks	13.1116
273	WellF09_14_cp_masks	14.436
274	WellF09_15_cp_masks	9.78179
275	WellF09_1_cp_masks	11.2978
276	WellF09_2_cp_masks	9.56562
277	WellF09_3_cp_masks	10.0461
278	WellF09_4_cp_masks	9.91528
279	WellF09_5_cp_masks	12.698
280	WellF09_6_cp_masks	8.98309
281	WellF09_7_cp_masks	8.53775
282	WellF09_8_cp_masks	8.34398
283	WellF09_9_cp_masks	11.045
284	WellF10_10_cp_masks	10.7948
285	WellF10_11_cp_masks	13.2164
286	WellF10_12_cp_masks	15.7282
287	WellF10_13_cp_masks	11.6603
288	WellF10_14_cp_masks	13.1313
289	WellF10_15_cp_masks	13.1574
290	WellF10_1_cp_masks	9.30376
291	WellF10_2_cp_masks	10.1777
292	WellF10_3_cp_masks	12.2995
293	WellF10_4_cp_masks	8.57041
294	WellF10_5_cp_masks	9.10463
295	WellF10_6_cp_masks	9.96401
296	WellF10_7_cp_masks	8.86643
297	WellF10_8_cp_masks	12.3208
298	WellF10_9_cp_masks	13.6133
299	WellG01_10_cp_masks	42.8037
300	WellG01_11_cp_masks	35.9582
301	WellG01_12_cp_masks	27.6905
302	WellG01_13_cp_masks	25.9796
303	WellG01_14_cp_masks	22.031
304	WellG01_15_cp_masks	23.7313
305	WellG01_1_cp_masks	25.6037
306	WellG01_2_cp_masks	27.0268
307	WellG01_3_cp_masks	35.2091
308	WellG01_4_cp_masks	30.7431
309	WellG01_5_cp_masks	47.2315
310	WellG01_6_cp_masks	40.6399
311	WellG01_7_cp_masks	34.184
312	WellG01_8_cp_masks	28.2528
313	WellG01_9_cp_masks	30.2194
314	WellG02_10_cp_masks	0.0479937
315	WellG02_11_cp_masks	0.122905
316	WellG02_12_cp_masks	0.0136137
317	WellG02_13_cp_masks	0.0417233
318	WellG02_14_cp_masks	0.0680923
319	WellG02_15_cp_masks	0.0362158
320	WellG02_1_cp_masks	0.0549316
321	WellG02_2_cp_masks	0.012064
322	WellG02_3_cp_masks	0.0648022
323	WellG02_4_cp_masks	0.0264406
324	WellG02_5_cp_masks	0.0311613
325	WellG02_6_cp_masks	0.0162601
326	WellG02_8_cp_masks	0.0714779
327	WellG02_9_cp_masks	0.0357866
328	WellG03_10_cp_masks	0.105643
329	WellG03_11_cp_masks	0.0650167
330	WellG03_12_cp_masks	0.175333
331	WellG03_13_cp_masks	0.108743
332	WellG03_14_cp_masks	0.0502825
333	WellG03_15_cp_masks	0.110078
334	WellG03_1_cp_masks	0.110769
335	WellG03_2_cp_masks	0.0289679
336	WellG03_3_cp_masks	0.0696659
337	WellG03_4_cp_masks	0.0384569
338	WellG03_5_cp_masks	0.0159502
339	WellG03_6_cp_masks	0.0119686
340	WellG03_7_cp_masks	0.0474453
341	WellG03_8_cp_masks	0.0757694
342	WellG03_9_cp_masks	0.242734
343	WellG04_10_cp_masks	0.11034
344	WellG04_11_cp_masks	0.10283
345	WellG04_12_cp_masks	0.0628471
346	WellG04_13_cp_masks	0.0929117
347	WellG04_14_cp_masks	0.118113
348	WellG04_15_cp_masks	0.109029
349	WellG04_1_cp_masks	0.210428
350	WellG04_2_cp_masks	0.0766039
351	WellG04_3_cp_masks	0.0600815
352	WellG04_4_cp_masks	0.0134468
353	WellG04_5_cp_masks	0.0392199
354	WellG04_6_cp_masks	0.0459671
355	WellG04_7_cp_masks	0.105858
356	WellG04_8_cp_masks	0.0686169
357	WellG04_9_cp_masks	0.098753
358	WellG05_10_cp_masks	0.186849
359	WellG05_11_cp_masks	0.195599
360	WellG05_12_cp_masks	0.161862
361	WellG05_13_cp_masks	0.149846
362	WellG05_14_cp_masks	0.304008
363	WellG05_15_cp_masks	0.102329
364	WellG05_1_cp_masks	0.219226
365	WellG05_2_cp_masks	0.175762
366	WellG05_3_cp_masks	0.106573
367	WellG05_4_cp_masks	0.012207
368	WellG05_5_cp_masks	0.026679
369	WellG05_6_cp_masks	0.0153303
370	WellG05_7_cp_masks	0.0812531
371	WellG05_8_cp_masks	0.10283
372	WellG05_9_cp_masks	0.185609
373	WellG06_10_cp_masks	24.203
374	WellG06_11_cp_masks	24.1535
375	WellG06_12_cp_masks	28.3288
376	WellG06_13_cp_masks	21.5791
377	WellG06_14_cp_masks	28.8291
378	WellG06_15_cp_masks	23.3948
379	WellG06_1_cp_masks	19.8781
380	WellG06_2_cp_masks	20.9771
381	WellG06_3_cp_masks	17.4925
382	WellG06_4_cp_masks	17.6498
383	WellG06_5_cp_masks	24.9702
384	WellG06_6_cp_masks	19.9264
385	WellG06_7_cp_masks	19.1305
386	WellG06_8_cp_masks	15.4527
387	WellG06_9_cp_masks	21.7442
388	WellG07_10_cp_masks	0.158167
389	WellG07_11_cp_masks	0.123382
390	WellG07_12_cp_masks	0.0885725
391	WellG07_13_cp_masks	0.15564
392	WellG07_14_cp_masks	0.197721
393	WellG07_15_cp_masks	0.183058
394	WellG07_1_cp_masks	0.17705
395	WellG07_2_cp_masks	0.0934362
396	WellG07_3_cp_masks	0.127006
397	WellG07_4_cp_masks	0.0402927
398	WellG07_5_cp_masks	0.0305891
399	WellG07_6_cp_masks	0.0611067
400	WellG07_7_cp_masks	0.0359535
401	WellG07_8_cp_masks	0.181484
402	WellG07_9_cp_masks	0.191736
403	WellG08_10_cp_masks	0.217009
404	WellG08_11_cp_masks	0.148511
405	WellG08_12_cp_masks	0.18878
406	WellG08_13_cp_masks	0.187731
407	WellG08_14_cp_masks	0.356984
408	WellG08_15_cp_masks	0.615883
409	WellG08_1_cp_masks	0.406909
410	WellG08_2_cp_masks	0.217438
411	WellG08_3_cp_masks	0.53854
412	WellG08_4_cp_masks	0.069356
413	WellG08_5_cp_masks	0.383234
414	WellG08_6_cp_masks	0.0697374
415	WellG08_7_cp_masks	0.04282
416	WellG08_8_cp_masks	0.0725031
417	WellG08_9_cp_masks	0.145483
418	WellG09_10_cp_masks	0.250816
419	WellG09_11_cp_masks	0.164294
420	WellG09_12_cp_masks	0.0979662
421	WellG09_13_cp_masks	0.164938
422	WellG09_14_cp_masks	0.401974
423	WellG09_15_cp_masks	0.427842
424	WellG09_1_cp_masks	0.437641
425	WellG09_2_cp_masks	0.177908
426	WellG09_3_cp_masks	0.24786
427	WellG09_4_cp_masks	0.0526905
428	WellG09_5_cp_masks	0.101209
429	WellG09_6_cp_masks	0.174642
430	WellG09_7_cp_masks	0.143743
431	WellG09_8_cp_masks	0.138998
432	WellG09_9_cp_masks	0.117707
433	WellG10_10_cp_masks	0.0733137
434	WellG10_11_cp_masks	0.175762
435	WellG10_12_cp_masks	0.0275612
436	WellG10_13_cp_masks	0.187826
437	WellG10_14_cp_masks	0.163245
438	WellG10_15_cp_masks	0.115013
439	WellG10_1_cp_masks	0.187778
440	WellG10_2_cp_masks	0.0198364
441	WellG10_3_cp_masks	0.0336409
442	WellG10_4_cp_masks	0.0347614
443	WellG10_5_cp_masks	0.0324011
444	WellG10_6_cp_masks	0.103545
445	WellG10_7_cp_masks	0.148225
446	WellG10_8_cp_masks	0.132561
447	WellG10_9_cp_masks	0.172901
448	WellH01_10_cp_masks	34.4251
449	WellH01_11_cp_masks	34.1903
450	WellH01_12_cp_masks	32.9505
451	WellH01_13_cp_masks	28.6112
452	WellH01_14_cp_masks	17.3501
453	WellH01_15_cp_masks	23.9804
454	WellH01_1_cp_masks	28.5337
455	WellH01_2_cp_masks	35.6928
456	WellH01_3_cp_masks	29.9166
457	WellH01_4_cp_masks	30.5501
458	WellH01_5_cp_masks	35.9224
459	WellH01_6_cp_masks	35.1417
460	WellH01_7_cp_masks	32.6362
461	WellH01_8_cp_masks	28.5695
462	WellH01_9_cp_masks	29.242
463	WellH02_10_cp_masks	0.0536203
464	WellH02_11_cp_masks	0.0531197
465	WellH02_12_cp_masks	0.0360489
466	WellH02_13_cp_masks	0.0909805
467	WellH02_14_cp_masks	0.030303
468	WellH02_15_cp_masks	0.0447989
469	WellH02_1_cp_masks	0.0587463
470	WellH02_2_cp_masks	0.0422239
471	WellH02_7_cp_masks	0.0401258
472	WellH02_8_cp_masks	0.0471592
473	WellH02_9_cp_masks	0.012517
474	WellH03_10_cp_masks	0.0656605
475	WellH03_11_cp_masks	0.0541687
476	WellH03_13_cp_masks	0.0487089
477	WellH03_14_cp_masks	0.123644
478	WellH03_15_cp_masks	0.135469
479	WellH03_1_cp_masks	0.0267506
480	WellH03_2_cp_masks	0.0536442
481	WellH03_4_cp_masks	0.014329
482	WellH03_7_cp_masks	0.0121117
483	WellH03_8_cp_masks	0.0418425
484	WellH03_9_cp_masks	0.066185
485	WellH04_10_cp_masks	0.0196218
486	WellH04_11_cp_masks	0.125599
487	WellH04_12_cp_masks	0.067091
488	WellH04_13_cp_masks	0.171304
489	WellH04_14_cp_masks	0.080657
490	WellH04_15_cp_masks	0.219321
491	WellH04_1_cp_masks	0.0397921
492	WellH04_2_cp_masks	0.0486374
493	WellH04_3_cp_masks	0.0264645
494	WellH04_4_cp_masks	0.0176907
495	WellH04_5_cp_masks	0.0550508
496	WellH04_6_cp_masks	0.0141621
497	WellH04_7_cp_masks	0.0564575
498	WellH04_8_cp_masks	0.0353575
499	WellH04_9_cp_masks	0.0929832
500	WellH05_10_cp_masks	0.0683546
501	WellH05_11_cp_masks	0.088954
502	WellH05_12_cp_masks	0.0813484
503	WellH05_13_cp_masks	0.229359
504	WellH05_14_cp_masks	0.0601053
505	WellH05_15_cp_masks	0.0487804
506	WellH05_1_cp_masks	0.0775576
507	WellH05_2_cp_masks	0.068593
508	WellH05_3_cp_masks	0.0374794
509	WellH05_4_cp_masks	0.05548
510	WellH05_5_cp_masks	0.0678062
511	WellH05_6_cp_masks	0.0159025
512	WellH05_7_cp_masks	0.0236511
513	WellH05_8_cp_masks	0.0954628
514	WellH05_9_cp_masks	0.0790834
515	WellH06_10_cp_masks	19.7483
516	WellH06_11_cp_masks	19.0338
517	WellH06_12_cp_masks	19.2473
518	WellH06_13_cp_masks	18.769
519	WellH06_14_cp_masks	16.5472
520	WellH06_15_cp_masks	17.5351
521	WellH06_1_cp_masks	17.8645
522	WellH06_2_cp_masks	19.6373
523	WellH06_3_cp_masks	16.2265
524	WellH06_4_cp_masks	19.366
525	WellH06_5_cp_masks	20.8732
526	WellH06_6_cp_masks	22.2412
527	WellH06_7_cp_masks	19.6777
528	WellH06_8_cp_masks	20.9724
529	WellH06_9_cp_masks	17.1074
530	WellH07_10_cp_masks	0.0756264
531	WellH07_11_cp_masks	0.0431776
532	WellH07_12_cp_masks	0.0765085
533	WellH07_13_cp_masks	0.028944
534	WellH07_14_cp_masks	0.0273228
535	WellH07_15_cp_masks	0.0493526
536	WellH07_1_cp_masks	0.0169754
537	WellH07_2_cp_masks	0.0152111
538	WellH07_3_cp_masks	0.0133038
539	WellH07_4_cp_masks	0.0308275
540	WellH07_6_cp_masks	0.0130415
541	WellH07_8_cp_masks	0.0955105
542	WellH07_9_cp_masks	0.0794411
543	WellH08_10_cp_masks	0.0137091
544	WellH08_11_cp_masks	0.069046
545	WellH08_12_cp_masks	0.0552416
546	WellH08_13_cp_masks	0.0400543
547	WellH08_14_cp_masks	0.176167
548	WellH08_15_cp_masks	0.112581
549	WellH08_1_cp_masks	0.0608444
550	WellH08_2_cp_masks	0.0384331
551	WellH08_3_cp_masks	0.0413179
552	WellH08_4_cp_masks	0.0580072
553	WellH08_5_cp_masks	0.0706434
554	WellH08_6_cp_masks	0.049305
555	WellH08_7_cp_masks	0.128317
556	WellH08_8_cp_masks	0.0453472
557	WellH08_9_cp_masks	0.0761032
558	WellH09_10_cp_masks	0.177836
559	WellH09_11_cp_masks	0.202799
560	WellH09_12_cp_masks	0.120759
561	WellH09_13_cp_masks	0.265193
562	WellH09_14_cp_masks	0.129128
563	WellH09_15_cp_masks	0.0601053
564	WellH09_1_cp_masks	0.0682592
565	WellH09_2_cp_masks	0.148964
566	WellH09_3_cp_masks	0.100636
567	WellH09_4_cp_masks	0.0449896
568	WellH09_5_cp_masks	0.0362873
569	WellH09_6_cp_masks	0.0470161
570	WellH09_7_cp_masks	0.0655413
571	WellH09_8_cp_masks	0.219846
572	WellH09_9_cp_masks	0.138593
573	WellH10_10_cp_masks	0.0968933
574	WellH10_11_cp_masks	0.14925
575	WellH10_12_cp_masks	0.168395
576	WellH10_13_cp_masks	0.0914812
577	WellH10_14_cp_masks	0.0887871
578	WellH10_15_cp_masks	0.0995636
579	WellH10_1_cp_masks	0.0832319
580	WellH10_2_cp_masks	0.0427961
581	WellH10_3_cp_masks	0.0768423
582	WellH10_4_cp_masks	0.21441
583	WellH10_5_cp_masks	0.0128031
584	WellH10_6_cp_masks	0.0180721
585	WellH10_7_cp_masks	0.0161171
586	WellH10_8_cp_masks	0.153351
587	WellH10_9_cp_masks	0.19486

## Sheet: Final data
Condition	Mean occupancy	Standard Deviation
WB	33.2846	7.31079
WB NT 1500	0.0690246	0.0365282
WB NT 1000	0.0796244	0.0409827
WB NT 500	0.119007	0.0500824
WB NT 250	1.18946	0.452313
WB NM 410	0.0461245	0.025172
WB NM 205	0.0730515	0.0543822
WB PM 36	0.0795078	0.0527424
WB PM 18	0.104129	0.0734007
G79	23.2038	4.18692
G79 NT 1500	8.02934	1.89601
G79 NT 1000	8.39571	1.30565
G79 NT 500	11.0969	2.04023
G79 NT 250	11.3477	2.10435
G79 NM 410	0.086087	0.0625403
G79 NM 205	0.156535	0.154771
G79 PM 36	0.164206	0.107753
G79 PM 18	0.103841	0.0635058
