# Supplementary material for: Nourseothricin as a novel drug for selection of transgenic Giardia lamblia
Source: Int J Parasitol Drugs Drug Resist. 2024 Apr 26;25:100543. doi: 10.1016/j.ijpddr.2024.100543 (PMC11067369; doi:10.1016/j.ijpddr.2024.100543)
Supplement: Multimedia component 3 [file mmc3.xlsx]

## Sheet: RLU
		Luminescence (RLU)
		triplicates					Averages					SD
		WB	G79	G79+10	G79+13		WB	G79	G79+10	G79+13		WB	G79	G79+10	G79+13
		68	3396236	3499813	3578909		86.6667	3.33101e+06	3391341	3183670		22.745	293586	98453	359150
		112	3586504	3307637	3094808
		80	3010301	3366573	2877293
